# Supplementary material for: Population Level Analysis of Evolved Mutations Underlying Improvements in Plant Hemicellulose and Cellulose Fermentation by Clostridium phytofermentans
Source: PLoS One. 2014 Jan 22;9(1):e86731. doi: 10.1371/journal.pone.0086731 (PMC3899296; doi:10.1371/journal.pone.0086731)
Supplement: Table S2 — Gene expression values of cellobiose adapted populations and the founder. (XLS) [file pone.0086731.s003.xls]

## Sheet: Sheet1
Probe Set Name	Affymetrix gene start	Affymetrix gene end	Affymetrix gene length	NCBI Locus	NCBI Product	Ceb-A.CEL	Ceb-B.CEL	Ceb-C.CEL	Ceb-F.CEL
cphy43930_at	4844496	4844281	216	Cphy_0003	RNA-binding S4 domain protein	12	11.3	12.4	11.8
cphy43920_at	4843725	4842643	1083	Cphy_0004	DNA replication and repair protein RecF	13.3	12.9	13.6	13.1
cphy43910_at	4842609	4840681	1929	Cphy_0005	DNA gyrase, B subunit	13.7	13.4	13.7	13.4
cphy43900_at	4840663	4837964	2700	Cphy_0006	DNA gyrase, A subunit	13.8	13.6	13.8	13.7
cphy43890_at	4837684	4836842	843	Cphy_0007	hydro-lyase, Fe-S type, tartrate/fumarate subfamily, alpha subunit	12.1	11.7	12	11.5
cphy43880_at	4836788	4836240	549	Cphy_0008	hydro-lyase, Fe-S type, tartrate/fumarate subfamily, beta subunit	11.7	11.5	11.7	11.3
cphy43870_at	4836161	4835724	438	Cphy_0009	transcriptional regulator, BadM/Rrf2 family	12.4	12.7	12.3	12.7
cphy43860_at	4835251	4833965	1287	Cphy_0010	O-acetylhomoserine/O-acetylserine sulfhydrylase	11.6	11.7	11	11.7
cphy43850_at	4833923	4832991	933	Cphy_0011	cysteine synthase A	13	12.8	12.6	12.9
cphy43770_at	4824266	4823613	654	Cphy_0013	transaldolase	12.4	12.7	12.4	12.4
cphy43760_at	4823409	4821427	1983	Cphy_0014	transketolase	13.3	13.4	13.2	13.1
cphy43750_at	4821063	4820377	687	Cphy_0015	two component transcriptional regulator, winged helix family	13	12.8	12.8	12.9
cphy43740_at	4820387	4818948	1440	Cphy_0016	integral membrane sensor signal transduction histidine kinase	12	11.5	11.6	11.5
cphy43730_at	4816753	4818534	1782	Cphy_0017	ABC transporter related	11.4	13.1	11.5	14.2
cphy43720_at	4814863	4816608	1746	Cphy_0018	ABC transporter related	11.1	12.7	11.3	13.9
cphy43710_at	4814107	4813847	261	Cphy_0019	hypothetical protein	12.2	11.7	12.2	11.9
cphy43700_at	4813818	4812877	942	Cphy_0020	RelA/SpoT domain protein	13.3	13.1	13.4	13.1
cphy43690_at	4811738	4812649	912	Cphy_0021	RNA binding S1 domain protein	13.5	13.3	13.5	13.6
cphy43680_at	4811511	4810786	726	Cphy_0022	NUDIX hydrolase	11.5	12	11.2	12
cphy43670_at	4809878	4810612	735	Cphy_0023	hypothetical protein	11.1	11.2	10.7	10.7
cphy43660_at	4809500	4808205	1296	Cphy_0024	Aspartyl aminopeptidase	12	12.5	11.9	12.5
cphy43650_at	4807052	4805058	1995	Cphy_0025	methionyl-tRNA synthetase	11.7	11.5	12	12
cphy43640_at	4804669	4804884	216	Cphy_0026	hypothetical protein	8.7	5.9	7	6
cphy43630_at	4804323	4804060	264	Cphy_0027	hypothetical protein	9.1	6.6	7.9	7.1
cphy43620_at	4803845	4802658	1188	Cphy_0029	Methyltransferase type 11	9.8	9.7	9.6	9.1
cphy43610_at	4802639	4801827	813	Cphy_0030	hypothetical protein	9.8	9.7	9.9	9.3
cphy43600_at	4801438	4800464	975	Cphy_0031	hypothetical protein	10.4	9.5	10.5	9.6
cphy43590_at	4800176	4798962	1215	Cphy_0032	type II secretion system protein E	6.9	5.8	6.9	6.3
cphy43580_at	4798871	4798128	744	Cphy_0033	Flp pilus assembly protein TadB-like protein	6.3	5.8	6.4	6.5
cphy43570_at	4798111	4796654	1458	Cphy_0034	hypothetical protein	6.9	6.9	7	7.3
cphy43560_at	4796538	4796335	204	Cphy_0035	hypothetical protein	5.7	6.2	5.9	6.4
cphy43550_at	4796322	4793839	2484	Cphy_0036	hypothetical protein	6.9	7.3	6.7	7.5
cphy43540_at	4793674	4792760	915	Cphy_0037	hypothetical protein	5.9	5.9	5.7	6.2
cphy43530_at	4792716	4792246	471	Cphy_0038	peptidase A24A prepilin type IV	6	6.9	6.2	7.1
cphy43520_at	4792099	4791527	573	Cphy_0039	hypothetical protein	6.1	7	6.4	7.1
cphy43510_at	4791271	4789529	1743	Cphy_0040	FHA domain containing protein	7.7	8.2	7.7	8
cphy43500_at	4789234	4787735	1500	Cphy_0041	glycerol kinase	11	10.9	10.9	11
cphy43490_at	4787722	4786532	1191	Cphy_0042	Rhomboid family protein	11.2	11.2	11.2	11.4
cphy43480_at	4786542	4785538	1005	Cphy_0043	hypothetical protein	12.3	12.4	12.3	12.5
cphy43470_at	4785399	4785130	270	Cphy_0044	hypothetical protein	11.9	12.3	12.2	12.3
cphy43460_at	4784960	4783986	975	Cphy_0045	hypothetical protein	12.5	12.8	12.6	13
cphy43450_at	4783790	4782231	1560	Cphy_0046	DNA polymerase III, subunits gamma and tau	12.6	13	12.6	13.1
cphy43440_at	4782204	4781845	360	Cphy_0047	hypothetical protein	12.9	13.1	13	13.4
cphy43430_at	4781387	4780791	597	Cphy_0048	recombination protein RecR	13	12.8	13	12.7
cphy43420_at	4780673	4779564	1110	Cphy_0049	hypothetical protein	13.2	13	13.3	12.9
cphy43410_at	4778906	4779499	594	Cphy_0050	sporulation protein YyaC	9.2	6.9	7.7	7.1
cphy43400_at	4778533	4777223	1311	Cphy_0051	Peptidoglycan-binding LysM	13.4	9.5	12.6	9.9
cphy43390_at	4777058	4775862	1197	Cphy_0052	hypothetical protein	12.6	12.9	12.3	12.9
cphy43380_at	4775858	4775157	702	Cphy_0053	hypothetical protein	12.6	12.8	12.5	12.9
cphy43370_at	4774960	4773998	963	Cphy_0054	2-dehydro-3-deoxyphosphogluconate aldolase/4-hydroxy-2-oxoglutarate aldolase	12.8	13.1	12.7	13.1
cphy43360_at	4773615	4772278	1338	Cphy_0055	hypothetical protein	13.7	13.7	13.6	13.7
cphy43280_at	4764745	4765290	546	Cphy_0057	hypothetical protein	7.3	7.1	7.3	6.8
cphy43250_at	4764076	4761740	2337	Cphy_0058	aldehyde oxidase and xanthine dehydrogenase molybdopterin binding	11.4	10.7	11.3	10.4
cphy43240_at	4761753	4760917	837	Cphy_0059	molybdopterin dehydrogenase FAD-binding	11.4	10.7	11.4	10.5
cphy43230_at	4760930	4760460	471	Cphy_0060	(2Fe-2S)-binding domain protein	11.2	10.5	11.2	10.4
cphy43220_at	4760146	4759988	159	Cphy_0061	hypothetical protein	8.6	8.5	8.7	8.3
cphy43210_at	4758969	4759856	888	Cphy_0062	prolipoprotein diacylglyceryl transferase	13.2	13.4	13.1	13.1
cphy43200_at	4758473	4757763	711	Cphy_0063	PHP domain protein	11.6	12.3	11	11.8
cphy43190_at	4756878	4757678	801	Cphy_0064	transcriptional regulator, XRE family	10.4	10.7	10.2	10.3
cphy43180_at	4755844	4756665	822	Cphy_0065	transcriptional regulator, XRE family	11	11.5	10.5	11.2
cphy43170_at	4753925	4755121	1197	Cphy_0066	hypothetical protein	13	13.5	13.2	13.6
cphy43160_at	4751518	4753905	2388	Cphy_0067	hypothetical protein	13.1	13.5	13.2	13.7
cphy43150_at	4751091	4749409	1683	Cphy_0068	cell wall hydrolase/autolysin	11.8	12	11.9	12.7
cphy43140_at	4749311	4748691	621	Cphy_0069	hypothetical protein	12.1	12.7	12.2	13.6
cphy43120_at	4748397	4747018	1380	Cphy_0070	peptidase U62 modulator of DNA gyrase	13.1	12.7	13	12.5
cphy43110_at	4746821	4745478	1344	Cphy_0071	peptidase U62 modulator of DNA gyrase	12.7	12.3	12.7	12.4
cphy43100_at	4745339	4744296	1044	Cphy_0072	hypothetical protein	12.9	12.6	13	12.5
cphy43090_at	4744168	4743785	384	Cphy_0073	transcriptional regulator, GntR family	9.1	10	9	10.1
cphy43080_at	4743795	4743358	438	Cphy_0074	hypothetical protein	8.7	9.4	8.4	9.5
cphy43070_at	4743227	4742592	636	Cphy_0075	hypothetical protein	8.4	9.1	8.4	9.2
cphy43060_at	4742196	4741423	774	Cphy_0076	ABC transporter related	8.5	8.9	8.4	8.6
cphy43050_at	4741421	4740363	1059	Cphy_0077	ABC-2 type transporter	9.6	9.8	9.4	9.6
cphy43040_at	4740366	4739107	1260	Cphy_0078	ABC-2 type transporter	10	10.2	9.9	10
cphy43030_at	4738867	4737710	1158	Cphy_0079	integral membrane sensor signal transduction histidine kinase	10.9	10.9	10.4	10.1
cphy43020_at	4737702	4737064	639	Cphy_0080	two component transcriptional regulator, LuxR family	10.3	10.3	10	9.5
cphy43010_at	4736998	4736282	717	Cphy_0081	Rubrerythrin	10.5	8.1	8.6	8.1
cphy43000_at	4736178	4735855	324	Cphy_0082	protein of unknown function DUF1540	9.8	8	8	7.6
cphy42990_at	4735843	4735226	618	Cphy_0083	flavin reductase domain protein FMN-binding	9.4	7.9	7.9	7.7
cphy42970_at	4734703	4733681	1023	Cphy_0084	D-alanine--D-alanine ligase	12.7	12.3	12.4	12
cphy42960_at	4733526	4732546	981	Cphy_0085	hypothetical protein	12.8	12	12.6	11.5
cphy42950_at	4732181	4732432	252	Cphy_0086	hypothetical protein	13.9	13.9	13.9	13.9
cphy42940_at	4730455	4732158	1704	Cphy_0087	hydrogenase, Fe-only	14	14	13.9	13.8
cphy42930_at	4728551	4730437	1887	Cphy_0088	NADH dehydrogenase (quinone)	14.6	14.5	14.4	14.3
cphy42920_at	4728072	4728557	486	Cphy_0089	NADH dehydrogenase (ubiquinone) 24 kDa subunit	14.3	14.3	14.1	13.9
cphy42910_at	4726108	4727562	1455	Cphy_0090	Ferredoxin hydrogenase	13.4	13.1	13	12.8
cphy42900_at	4724889	4726061	1173	Cphy_0091	protein serine/threonine phosphatase	13.1	12.7	12.7	12.4
cphy42890_at	4723107	4724840	1734	Cphy_0092	putative PAS/PAC sensor protein	13.4	13.1	13.1	12.8
cphy42880_at	4722865	4723107	243	Cphy_0093	hypothetical protein	12.9	12.8	12.9	12.7
cphy42870_at	4721892	4722758	867	Cphy_0094	DegV family protein	11.3	11.5	10.8	10.8
cphy42860_at	4721284	4719866	1419	Cphy_0095	asparaginyl-tRNA synthetase	12.8	12.6	12.8	12.6
cphy42850_at	4719187	4719705	519	Cphy_0096	protein of unknown function DUF988	10	11.3	10.3	10.9
cphy42820_at	4718206	4717715	492	Cphy_0097	transcriptional regulator, XRE family	10.9	10.7	11.3	11.2
cphy42800_at	4716523	4717362	840	Cphy_0098	transcriptional regulator, MerR family	11.6	11.8	11.5	11.9
cphy42790_at	4716171	4714444	1728	Cphy_0099	ABC transporter related	9.8	10.7	10.4	11.3
cphy42780_at	4714447	4712693	1755	Cphy_0100	ABC transporter related	10	10.7	10.4	11.4
cphy42770_at	4711323	4712405	1083	Cphy_0101	metal dependent phosphohydrolase	13.2	12.9	13.1	12.7
cphy42760_at	4711130	4710045	1086	Cphy_0102	metallophosphoesterase	11.6	11.7	11.4	11.7
cphy42750_at	4710036	4707901	2136	Cphy_0103	hypothetical protein	12.5	12.4	12.4	12.5
cphy42740_at	4706567	4707736	1170	Cphy_0104	ribose-phosphate pyrophosphokinase	12.9	12.8	12.8	12.4
cphy42730_at	4705335	4706339	1005	Cphy_0105	AAA ATPase	12.5	12.2	12.4	12.1
cphy42720_at	4704117	4705229	1113	Cphy_0106	primosome, DnaD subunit	13.1	13.1	12.9	12.9
cphy42700_at	4702309	4703718	1410	Cphy_0107	UDP-N-acetylmuramate--alanine ligase	12.9	13.1	12.6	13
cphy42660_at	4701168	4700887	282	Cphy_0109	SpoVG family protein	14	13.5	14.1	13.3
cphy42650_at	4700241	4699207	1035	Cphy_0110	polysaccharide deacetylase	13.2	13.1	13	12.8
cphy42640_at	4698767	4698192	576	Cphy_0111	Aminoacyl-tRNA hydrolase	10.5	10.2	10.2	10.3
cphy42630_at	4698151	4694612	3540	Cphy_0112	transcription-repair coupling factor	10.4	10.3	10.2	10.4
cphy42620_at	4694544	4693411	1134	Cphy_0113	hypothetical protein	11.5	11.5	11.5	11.7
cphy42610_at	4693322	4692546	777	Cphy_0114	ABC transporter related	11.5	11.6	11.5	11.8
cphy42600_at	4692544	4691327	1218	Cphy_0115	ABC-2 type transporter	11.3	11.4	11.1	11.7
cphy42590_at	4691227	4690835	393	Cphy_0116	transcriptional regulator, ArsR family	11	11.1	10.8	11.4
cphy42580_at	4690785	4690141	645	Cphy_0117	TrkA-C domain protein	11.3	11.4	11.1	11.8
cphy42570_at	4689593	4688457	1137	Cphy_0118	glycine betaine/L-proline ABC transporter, ATPase subunit	13.8	12.5	14.1	14.3
cphy42560_at	4688460	4686889	1572	Cphy_0119	Substrate-binding region of ABC-type glycine betaine transport system	13.7	12.5	14	14.4
cphy42550_at	4686435	4686220	216	Cphy_0120	Heavy metal transport/detoxification protein	10.5	12.1	10.6	10.7
cphy42540_at	4686127	4684277	1851	Cphy_0121	heavy metal translocating P-type ATPase	11.4	13	11.3	11.5
cphy42530_at	4683893	4683441	453	Cphy_0122	NUDIX hydrolase	11.5	11.4	11.4	11.3
cphy42520_at	4683350	4682463	888	Cphy_0123	FMN-dependent alpha-hydroxy acid dehydrogenase	12.2	12.1	12.1	11.9
cphy42510_at	4682252	4681416	837	Cphy_0124	Xylose isomerase domain protein TIM barrel	12.8	12.6	12.7	12.5
cphy42500_at	4679029	4681176	2148	Cphy_0125	sulfatase	12.6	13.3	12.3	12.9
cphy42490_at	4678434	4677640	795	Cphy_0126	tRNA pseudouridine synthase A	14.3	14.4	14.2	14.3
cphy42480_at	4677435	4676890	546	Cphy_0127	transcriptional regulator, AbrB family	13.5	13.6	13.4	13.4
cphy42470_at	4676645	4675314	1332	Cphy_0128	amino acid permease-associated region	9	9.7	9.3	10.1
cphy42460_at	4675123	4674800	324	Cphy_0129	methylated-DNA--protein-cysteine methyltransferase	11.4	11.5	11.4	11.4
cphy42450_at	4674707	4673703	1005	Cphy_0130	Patatin	11	9.7	9.9	9.2
cphy42440_at	4673170	4671236	1935	Cphy_0131	hypothetical protein	13.1	13	12.9	12.7
cphy42430_at	4671216	4670503	714	Cphy_0132	MazG family protein	12.8	12.6	12.7	12.4
cphy42420_at	4670089	4669814	276	Cphy_0133	histone family protein DNA-binding protein	14.5	14.6	14.7	14.4
cphy42410_at	4669643	4669404	240	Cphy_0134	RNA-binding S4 domain protein	12.3	12.6	12.1	12.8
cphy42400_at	4669303	4669019	285	Cphy_0135	sporulation protein YabP	12	11.7	11.3	12
cphy42390_at	4669004	4668375	630	Cphy_0136	hypothetical protein	12.6	12.3	11.9	12.6
cphy42380_at	4668334	4668089	246	Cphy_0137	Septum formation initiator	12.5	12.2	12	12.4
cphy42370_at	4667214	4665631	1584	Cphy_0138	protein serine/threonine phosphatase	11.7	7	10.9	7.3
cphy42360_at	4665395	4663917	1479	Cphy_0139	tRNA(Ile)-lysidine synthetase	13.9	13.7	13.7	13.7
cphy42350_at	4663885	4663361	525	Cphy_0140	hypoxanthine phosphoribosyltransferase	12.7	13	12.7	13.1
cphy42340_at	4663330	4661513	1818	Cphy_0141	ATP-dependent metalloprotease FtsH	13.8	14.1	13.7	14.2
cphy42330_at	4661295	4660807	489	Cphy_0142	GCN5-related N-acetyltransferase	9.4	9.6	9.5	10.2
cphy42320_at	4659932	4658181	1752	Cphy_0143	cobalamin B12-binding domain protein	9.3	10.1	9.6	10.6
cphy42310_at	4658116	4657427	690	Cphy_0144	endonuclease III	10.2	11.1	10.3	11.6
cphy42300_at	4657363	4656656	708	Cphy_0145	DNA polymerase III, epsilon subunit	10.3	11.1	10.3	11.5
cphy42290_at	4655995	4656609	615	Cphy_0146	hypothetical protein	11.9	12.3	11.8	11.7
cphy42280_at	4655718	4654759	960	Cphy_0147	VanW family protein	11.3	11.2	10.9	11.4
cphy42270_at	4654545	4653547	999	Cphy_0148	AIR synthase related protein domain protein	12.7	13.4	12.4	12.9
cphy42260_at	4653513	4653031	483	Cphy_0149	transcriptional regulator, AsnC family	13	13.5	12.7	13.3
cphy42250_at	4653034	4651874	1161	Cphy_0150	aminotransferase class I and II	12.7	13.2	12.5	13.1
cphy42240_at	4651619	4651149	471	Cphy_0151	CheC domain protein	12.8	13	12.8	13.2
cphy42230_at	4650994	4650494	501	Cphy_0152	tRNA/rRNA methyltransferase (SpoU)	11.5	12.1	11.8	12.5
cphy42220_at	4650074	4647684	2391	Cphy_0153	MutS2 family protein	12.2	12.5	12.1	12.8
cphy42210_at	4647650	4646934	717	Cphy_0154	two component transcriptional regulator, winged helix family	10.9	11.2	10.9	11.6
cphy42200_at	4646893	4645505	1389	Cphy_0155	integral membrane sensor signal transduction histidine kinase	12.3	12.5	12.3	13
cphy42190_at	4645338	4643962	1377	Cphy_0156	PDZ/DHR/GLGF domain protein	14.1	14.5	14.1	14.1
cphy42180_at	4642963	4643847	885	Cphy_0157	GCN5-related N-acetyltransferase	12.8	13	12.9	12.8
cphy42170_at	4642677	4641730	948	Cphy_0158	metal dependent phosphohydrolase	13.1	12.7	13.1	12.8
cphy42160_at	4641483	4640077	1407	Cphy_0159	RNA methyltransferase, TrmA family	10.2	9.4	10.2	9.2
cphy42150_at	4639874	4639290	585	Cphy_0160	metal dependent phosphohydrolase	9	8.4	9.1	8.3
cphy42140_at	4639262	4638966	297	Cphy_0161	YkgB	9.6	9.1	9.7	9.1
cphy42130_at	4638944	4638420	525	Cphy_0162	hypothetical protein	9.7	9.3	9.8	9.1
cphy42120_at	4638257	4637982	276	Cphy_0163	GCN5-related N-acetyltransferase	9.6	9.5	9.9	9.5
cphy42110_at	4637901	4637020	882	Cphy_0164	beta-lactamase domain protein	11	10.8	10.9	10.7
cphy42090_at	4636689	4635805	885	Cphy_0165	transcriptional regulator, AraC family	10.6	10.5	10.5	10
cphy42060_at	4634901	4634203	699	Cphy_0168	transglutaminase domain protein	10.4	10.2	10.4	9.9
cphy42050_at	4633676	4634101	426	Cphy_0169	transcriptional regulator, XRE family	11.4	11.5	11.2	11.8
cphy42040_at	4633463	4632993	471	Cphy_0170	DNA repair protein RadC	7.3	6.7	7.4	7.4
cphy42030_at	4630650	4632809	2160	Cphy_0171	transcriptional regulator, AraC family	12.5	11	11.2	10.7
cphy42020_at	4630353	4629412	942	Cphy_0172	helix-turn-helix domain protein	12.6	10.1	11.6	11
cphy42010_at	4629156	4628137	1020	Cphy_0173	diguanylate cyclase	12.3	9	10	10.1
cphy42000_at	4627937	4627680	258	Cphy_0174	hypothetical protein	10.9	8	8.5	9
cphy41990_at	4625546	4627321	1776	Cphy_0175	67 kDa myosin-cross-reactive antigen family protein	10.2	10.2	10.3	10.4
cphy41980_at	4624776	4625348	573	Cphy_0176	transcriptional regulator, TetR family	10.8	11.1	10.6	10.9
cphy41970_at	4624325	4623651	675	Cphy_0177	protein of unknown function UPF0153	10.6	11.4	10.2	10.6
cphy41960_at	4623564	4622767	798	Cphy_0178	Methyltransferase type 11	11.5	12.2	11.2	11.5
cphy41950_at	4622565	4622302	264	Cphy_0179	transcriptional regulator, ArsR family	11.7	12.1	11.8	11.6
cphy41940_at	4622216	4621563	654	Cphy_0180	protein of unknown function DUF1648	10	10.6	10.1	10.3
cphy41930_at	4621189	4620065	1125	Cphy_0181	aminotransferase class V	9.7	9.8	9.6	9.6
cphy41920_at	4619887	4619021	867	Cphy_0182	PP-loop domain protein	11.4	11.5	11.2	11.5
cphy41910_at	4618495	4617626	870	Cphy_0183	Radical SAM domain protein	9.2	8.7	9.3	8.8
cphy41900_at	4617513	4616962	552	Cphy_0184	hypothetical protein	7.8	7.6	7.9	7.8
cphy41890_at	4616665	4616297	369	Cphy_0185	transcriptional regulator, GntR family	8.7	9.4	8.5	9.4
cphy41880_at	4616300	4615434	867	Cphy_0186	ABC transporter related	10	10.8	9.7	10.7
cphy41870_at	4615434	4614700	735	Cphy_0187	hypothetical protein	8.8	9.5	8.5	9.4
cphy41860_at	4613441	4614619	1179	Cphy_0188	amidohydrolase	6.9	6.9	6.5	7.4
cphy41850_at	4613112	4612624	489	Cphy_0189	CMP/dCMP deaminase zinc-binding	11.6	12.3	11.2	11.4
cphy41840_at	4612409	4610979	1431	Cphy_0190	beta-lactamase	13.3	13.7	13.1	13.2
cphy41830_at	4610978	4609440	1539	Cphy_0191	glycoside hydrolase family 43	13.1	13.4	13	13.1
cphy41820_at	4607504	4609297	1794	Cphy_0192	ABC transporter related	7.9	8.4	7.4	8.4
cphy41810_at	4605558	4607501	1944	Cphy_0193	ABC transporter related	8.2	8.8	7.7	8.7
cphy41800_at	4604860	4605546	687	Cphy_0194	hypothetical protein	7.1	7.5	6.8	7.4
cphy41780_at	4603543	4604676	1134	Cphy_0195	integral membrane sensor signal transduction histidine kinase	10.4	10.8	10.1	10.9
cphy41770_at	4602866	4603546	681	Cphy_0196	two component transcriptional regulator, winged helix family	10.2	10.6	10	10.7
cphy41760_at	4602718	4602104	615	Cphy_0197	hypothetical protein	6.3	6.7	6.1	7
cphy41740_at	4601987	4601121	867	Cphy_0198	4Fe-4S ferredoxin iron-sulfur binding domain protein	6.6	7.1	6.2	7.2
cphy41730_at	4601137	4600604	534	Cphy_0199	alkyl hydroperoxide reductase/ Thiol specific antioxidant/ Mal allergen	7.1	7.6	6.8	8
cphy41720_at	4599038	4600462	1425	Cphy_0200	L-fucose isomerase related protein	11.7	11.5	11.4	11.5
cphy41700_at	4598482	4596272	2211	Cphy_0201	methyl-accepting chemotaxis sensory transducer	12	12.3	11.9	12
cphy41690_at	4596253	4595573	681	Cphy_0202	MgtC/SapB transporter	12.1	12.3	12	12
cphy41680_at	4595396	4594269	1128	Cphy_0203	glycosyl hydrolase family 88	12.6	12.7	12.7	12.8
cphy41670_at	4593919	4592879	1041	Cphy_0204	peptidylprolyl isomerase FKBP-type	14.3	14.2	14.3	14.4
cphy41660_at	4592047	4592718	672	Cphy_0205	Superoxide dismutase	8	8.7	8.1	8.4
cphy41650_at	4591948	4591571	378	Cphy_0206	arsenate reductase and related	10	9.9	10.1	10.5
cphy41640_at	4591404	4590547	858	Cphy_0207	hypothetical protein	13.3	13.1	13	13.2
cphy41630_at	4590545	4589925	621	Cphy_0208	heat shock protein DnaJ domain protein	13.1	12.7	12.8	12.8
cphy41620_at	4589934	4589365	570	Cphy_0209	hypothetical protein	12	11.7	11.9	11.6
cphy41610_at	4588703	4588413	291	Cphy_0210	sporulation transcriptional regulator SpoIIID	13.3	11	11.6	9.4
cphy41600_at	4587650	4586331	1320	Cphy_0211	electron transport complex, RnfABCDGE type, C subunit	13.4	13.3	13.3	13.3
cphy41590_at	4586286	4585276	1011	Cphy_0212	electron transport complex, RnfABCDGE type, D subunit	12.4	12.6	12.3	12.6
cphy41580_at	4585286	4584630	657	Cphy_0213	FMN-binding domain protein	13.3	13.5	13.3	13.6
cphy41570_at	4584637	4583876	762	Cphy_0214	electron transport complex, RnfABCDGE type, E subunit	12.8	12.9	12.7	13
cphy41560_at	4583861	4583286	576	Cphy_0215	electron transport complex, RnfABCDGE type, A subunit	12.9	13	12.8	13.1
cphy41550_at	4583268	4582420	849	Cphy_0216	electron transport complex, RnfABCDGE type, B subunit	14	14	13.9	14.2
cphy41540_at	4582117	4581545	573	Cphy_0217	hypothetical protein	12.8	12.5	12.7	12.4
cphy41530_at	4581091	4578749	2343	Cphy_0218	glycoside hydrolase family 31	11.6	11.4	12.2	10.4
cphy41520_at	4578677	4578549	129	Cphy_0219	hypothetical protein	12.4	12.2	13.1	11.6
cphy41510_at	4578454	4576289	2166	Cphy_0220	glycoside hydrolase family 3 domain protein	12.7	12.5	13.3	12
cphy41490_at	4575914	4574442	1473	Cphy_0221	glutamyl-tRNA synthetase	13.1	13.5	12.9	13.2
cphy41480_at	4574138	4572138	2001	Cphy_0222	UvrD/REP helicase	10.7	10.6	10.7	10.8
cphy41470_at	4571564	4571899	336	Cphy_0223	protein of unknown function DUF1292	14.3	14.3	14.3	14.4
cphy41460_at	4571250	4568692	2559	Cphy_0224	DEAD_2 domain protein	9.7	9.5	9.5	9.3
cphy41450_at	4567603	4568520	918	Cphy_0225	diacylglycerol kinase catalytic region	13.2	13	13	12.6
cphy41440_at	4567250	4565469	1782	Cphy_0226	protein of unknown function DUF885	13.5	13.9	13.4	13.8
cphy41430_at	4564369	4565403	1035	Cphy_0227	PfkB domain protein	10.1	10.5	9.8	10.1
cphy41410_at	4563891	4563238	654	Cphy_0228	hypothetical protein	11.2	11.7	10.6	12.2
cphy41400_at	4562988	4562374	615	Cphy_0229	RNA polymerase, sigma-24 subunit, ECF subfamily	9.5	9.8	9.5	10.2
cphy41390_at	4562387	4561752	636	Cphy_0230	hypothetical protein	9.7	9.8	9.7	10.3
cphy41380_at	4561704	4560286	1419	Cphy_0231	membrane bound O-acyl transferase MBOAT family protein	9.3	9.6	9.3	10
cphy41370_at	4560274	4559075	1200	Cphy_0232	hypothetical protein	10	10.2	9.8	10.7
cphy41360_at	4558186	4558899	714	Cphy_0233	phospholipid/glycerol acyltransferase	11.1	11	11.4	11.7
cphy41350_at	4556978	4558093	1116	Cphy_0234	RNA polymerase, sigma 70 subunit, RpoD family	13.2	13.2	13.4	13.7
cphy41330_at	4556193	4555771	423	Cphy_0235	ribosomal protein S12	14.8	14.7	14.7	14.8
cphy41320_at	4555532	4555062	471	Cphy_0236	ribosomal protein S7	14.3	14.2	14.3	14.4
cphy41310_at	4554751	4552634	2118	Cphy_0237	translation elongation factor G	14.2	14.2	14.2	14.4
cphy41300_at	4552395	4551202	1194	Cphy_0238	translation elongation factor Tu	14.7	14.7	14.6	14.6
cphy41290_at	4550964	4550137	828	Cphy_0239	hypothetical protein	10.4	10.7	11.1	12.4
cphy41270_at	4549729	4547759	1971	Cphy_0240	diguanylate cyclase/phosphodiesterase	12.2	12.1	12.2	11.9
cphy41280_at	4547189	4547779	591	Cphy_0241	hypothetical protein	10.8	11.2	10.6	10.8
cphy41260_at	4546777	4545788	990	Cphy_0242	cell shape determining protein, MreB/Mrl family	13.9	13.9	13.9	13.7
cphy41250_at	4545664	4544891	774	Cphy_0243	flagellar basal body rod protein	14.1	14.1	14.1	14.1
cphy41240_at	4544778	4543963	816	Cphy_0244	protein of unknown function DUF1078 domain protein	13.4	13.6	13.6	13.6
cphy41230_at	4543858	4543514	345	Cphy_0245	hypothetical protein	13.3	13.5	13.6	13.6
cphy41220_at	4543269	4541041	2229	Cphy_0246	helicase, RecD/TraA family	11.5	12	11.7	12.1
cphy41210_at	4540850	4539930	921	Cphy_0247	hypothetical protein	14.3	14.3	14.3	14.3
cphy41200_at	4539907	4539170	738	Cphy_0248	amidophosphoribosyltransferase	14.3	14.1	14.3	13.9
cphy41190_at	4539099	4538698	402	Cphy_0249	hypothetical protein	13.8	13.6	13.9	13.4
cphy41180_at	4537570	4538409	840	Cphy_0250	RNA binding S1 domain protein	12.6	12.5	12.8	12.8
cphy41170_at	4536844	4537557	714	Cphy_0251	acyl-ACP thioesterase	13.3	13.1	13.4	13.3
cphy41150_at	4536544	4535345	1200	Cphy_0252	Abortive infection protein	12.9	12.9	13	13.2
cphy41160_at	4535179	4535355	177	Cphy_0253	hypothetical protein	10.1	10.8	10.2	10.2
cphy41140_at	4535075	4534149	927	Cphy_0254	thioredoxin reductase	13.2	13.4	13.2	13.7
cphy41130_at	4533087	4532551	537	Cphy_0255	sigma 54 modulation protein/ribosomal protein S30EA	14.1	13.9	14	14.2
cphy41120_at	4532164	4529588	2577	Cphy_0256	preprotein translocase, SecA subunit	14.2	14.1	14.1	14.1
cphy41100_at	4529317	4528316	1002	Cphy_0257	peptide chain release factor 2	13	13	13.1	13.1
cphy41090_at	4528064	4527606	459	Cphy_0258	CheW protein	10.3	10.3	10.3	10.4
cphy41080_at	4527387	4525399	1989	Cphy_0259	excinuclease ABC, B subunit	12.6	12.5	12.1	12.2
cphy41070_at	4525388	4522545	2844	Cphy_0260	excinuclease ABC, A subunit	12.7	12.7	12.4	12.7
cphy41060_at	4522504	4521923	582	Cphy_0261	metal dependent phosphohydrolase	11.9	11.8	11.7	12
cphy41050_at	4520655	4521818	1164	Cphy_0262	beta-lactamase domain protein	12.6	12.6	12.2	12.4
cphy41040_at	4519912	4518260	1653	Cphy_0263	von Willebrand factor type A	14.1	14.6	13.6	14.6
cphy41030_at	4517832	4516297	1536	Cphy_0264	GMP synthase, large subunit	13.5	13.9	13.2	13.9
cphy41010_at	4515132	4514668	465	Cphy_0265	hypothetical protein	9.3	9.1	9.5	9.1
cphy41000_at	4514678	4514100	579	Cphy_0266	hypothetical protein	11.2	11	11.5	11
cphy40990_at	4513815	4512241	1575	Cphy_0267	putative modification methyltransferase	11.8	11.6	12.1	11.6
cphy40980_at	4512248	4510032	2217	Cphy_0268	histidine kinase	12.9	12.7	13.1	12.6
cphy40970_at	4510042	4509347	696	Cphy_0269	hypothetical protein	12.6	12.4	12.8	12.3
cphy40960_at	4509354	4508584	771	Cphy_0270	hypothetical protein	12	11.9	12.2	11.7
cphy40950_at	4508250	4507672	579	Cphy_0271	hypothetical protein	12.6	12.4	12.8	12.3
cphy40940_at	4507448	4507029	420	Cphy_0272	hypothetical protein	11.7	11.2	11.3	11.1
cphy40930_at	4506571	4505651	921	Cphy_0273	filamentation induced by cAMP protein Fic	10.1	10.4	9.8	10.5
cphy40920_at	4505565	4504465	1101	Cphy_0274	S-adenosyl-methyltransferase MraW	10.5	10.7	10.4	10.8
cphy40910_at	4504356	4503526	831	Cphy_0275	transcriptional regulator, XRE family	11	11	11.2	11.3
cphy40900_at	4502197	4503063	867	Cphy_0276	transcriptional regulator, MerR family	9	9.1	8.8	9.1
cphy40890_at	4501741	4501064	678	Cphy_0277	protein of unknown function DUF1275	11.5	11.6	11.6	12.1
cphy40880_at	4500967	4500308	660	Cphy_0278	hypothetical protein	11.3	11.5	11.4	11.9
cphy40870_at	4499179	4500021	843	Cphy_0279	hypothetical protein	8	7.2	7.8	7.2
cphy40860_at	4498570	4499112	543	Cphy_0280	hypothetical protein	10.2	9.3	10.1	9.5
cphy40850_at	4498410	4497649	762	Cphy_0281	purine or other phosphorylase family 1	10.8	10.8	10.7	11
cphy40840_at	4497501	4496290	1212	Cphy_0282	hypothetical protein	10.6	9.6	9.7	9.6
cphy40830_at	4496030	4494936	1095	Cphy_0283	hypothetical protein	13.9	13.8	14	13.1
cphy40820_at	4493617	4494822	1206	Cphy_0284	peptidylprolyl isomerase FKBP-type	13.8	13.9	13.9	13.8
cphy40810_at	4493165	4491030	2136	Cphy_0285	methyl-accepting chemotaxis sensory transducer	11.3	12.2	11.4	13
cphy40800_at	4490746	4490219	528	Cphy_0286	methylated-DNA--protein-cysteine methyltransferase	11.7	11.8	11.6	11.7
cphy40790_at	4490117	4489563	555	Cphy_0287	GCN5-related N-acetyltransferase	11.2	11.1	11.1	11.1
cphy40770_at	4488164	4489318	1155	Cphy_0288	glycosyl hydrolase family 88	8	8.7	8.1	8.9
cphy40760_at	4487322	4488152	831	Cphy_0289	binding-protein-dependent transport systems inner membrane component	8.2	8.7	8.3	9.2
cphy40750_at	4486414	4487307	894	Cphy_0290	binding-protein-dependent transport systems inner membrane component	8.1	8.6	8.3	9.1
cphy40740_at	4485012	4486361	1350	Cphy_0291	extracellular solute-binding protein family 1	10.5	10.8	10.8	11.4
cphy40730_at	4484728	4483208	1521	Cphy_0292	signal transduction histidine kinase, LytS	13.5	13.1	13.2	13.1
cphy40720_at	4483189	4481591	1599	Cphy_0293	two component transcriptional regulator, AraC family	12.6	12.3	12.8	12.5
cphy40710_at	4481333	4481109	225	Cphy_0294	hypothetical protein	10.8	9	8.7	8.2
cphy40690_at	4478492	4480738	2247	Cphy_0295	DNA topoisomerase (ATP-hydrolyzing)	10.5	10.9	10.3	11.5
cphy40680_at	4476319	4478247	1929	Cphy_0296	DNA topoisomerase (ATP-hydrolyzing)	11.2	11.6	11.1	12.1
cphy40670_at	4475725	4472786	2940	Cphy_0297	CDP-glycerol:poly(glycerophosphate) glycerophosphotransferase	12.7	12.5	12.9	12.3
cphy40660_at	4472786	4471683	1104	Cphy_0298	hypothetical protein	12.5	12.3	12.6	12.2
cphy40650_at	4471658	4470630	1029	Cphy_0299	glycosyl transferase family 2	12.5	12.1	12.5	11.8
cphy40640_at	4470580	4470194	387	Cphy_0300	glycerol-3-phosphate cytidylyltransferase	12	11.6	12.2	11.3
cphy40630_at	4469929	4468844	1086	Cphy_0301	CDP-glycerol:poly(glycerophosphate) glycerophosphotransferase	12.1	11.7	12.2	11.4
cphy40620_at	4468378	4467119	1260	Cphy_0302	Orn/DAP/Arg decarboxylase 2	11.3	11.4	11.2	11.4
cphy40600_at	4466562	4466290	273	Cphy_0303	anti-sigma-28 factor, FlgM	12	12.3	12.3	11.9
cphy40590_at	4466238	4465723	516	Cphy_0304	hypothetical protein	12.4	12.4	12.4	11.9
cphy40580_at	4465677	4463815	1863	Cphy_0305	flagellar hook-associated protein FlgK	13.1	13	13.3	12.8
cphy40570_at	4463723	4461882	1842	Cphy_0306	flagellar hook-associated protein FlgK	13	12.9	13.1	12.7
cphy40560_at	4461812	4460280	1533	Cphy_0307	flagellar hook-associated protein 3	13.3	13.3	13.6	13.3
cphy40550_at	4460168	4459698	471	Cphy_0308	protein of unknown function DUF180	13	13	13.1	13
cphy40540_at	4459704	4459486	219	Cphy_0309	carbon storage regulator, CsrA	10.7	10.8	10.9	10.6
cphy40530_at	4459196	4458708	489	Cphy_0310	hypothetical protein	10.3	10.2	10.4	10
cphy40520_at	4458492	4458118	375	Cphy_0311	flagellar protein FlaG protein	13.2	13.4	13.5	13.3
cphy40510_at	4458103	4456028	2076	Cphy_0312	flagellar hook-associated 2 domain protein	13.8	13.9	13.9	13.8
cphy40500_at	4455999	4455619	381	Cphy_0313	flagellar protein FliS	11.1	11.2	11.7	11.2
cphy40490_at	4455474	4455004	471	Cphy_0314	hypothetical protein	10.5	10.4	11.2	10.8
cphy40480_at	4454835	4453999	837	Cphy_0315	flagellin domain protein	14.5	14.7	14.7	14.7
cphy40470_at	4453820	4452660	1161	Cphy_0316	FliB family protein	10.8	11	11.2	11
cphy40460_at	4452406	4450619	1788	Cphy_0317	hypothetical protein	13.8	14.1	13.9	14
cphy40450_at	4450499	4449096	1404	Cphy_0318	Amidophosphoribosyltransferase	10	10.1	10.1	10.3
cphy40440_at	4449044	4448478	567	Cphy_0319	glycerol-3-phosphate responsive antiterminator, GlpP	11.6	11.6	11.5	11.5
cphy40420_at	4447934	4446477	1458	Cphy_0320	FAD dependent oxidoreductase	10.9	12.6	8	10.9
cphy40410_at	4446476	4445214	1263	Cphy_0321	FAD-dependent pyridine nucleotide-disulphide oxidoreductase	10.5	12.2	7.8	10.3
cphy40400_at	4445201	4444833	369	Cphy_0322	protein of unknown function DUF1667	11.4	12.9	8.9	11.2
cphy40390_at	4444742	4443717	1026	Cphy_0323	glycosyl transferase family 2	10.4	11.8	9.5	10.6
cphy40380_at	4443529	4443080	450	Cphy_0324	peptidase A8 signal peptidase II	10.1	10.9	10	10.3
cphy40370_at	4441297	4442901	1605	Cphy_0325	CTP synthase	10.8	10.8	10.6	10.2
cphy40360_at	4440697	4438652	2046	Cphy_0326	ATP-dependent metalloprotease FtsH	13.4	13.5	13	13.2
cphy40350_at	4438433	4436547	1887	Cphy_0327	excinuclease ABC, C subunit	12.4	12.3	12	12
cphy40340_at	4436338	4435409	930	Cphy_0328	HPr kinase	12.4	12.5	12.2	12.2
cphy40330_at	4435215	4434277	939	Cphy_0329	glucokinase, ROK family	13	12.9	12.8	12.8
cphy40320_at	4434117	4433185	933	Cphy_0330	UDP-N-acetylenolpyruvoylglucosamine reductase	12.8	12.7	12.8	12.8
cphy40310_at	4433143	4432286	858	Cphy_0331	hypothetical protein	12.6	12.5	12.6	12.5
cphy40300_at	4432279	4431338	942	Cphy_0332	protein of unknown function DUF199	13.6	13.8	13.5	13.6
cphy40290_at	4431321	4431064	258	Cphy_0333	Phosphotransferase system, phosphocarrier protein HPr	12	12.3	12.1	12.2
cphy40280_at	4430740	4429349	1392	Cphy_0334	hypothetical protein	13.3	13.3	13	13
cphy40270_at	4429147	4425587	3561	Cphy_0335	DNA polymerase III, alpha subunit	12.7	12.5	12.5	12.3
cphy40260_at	4425196	4424171	1026	Cphy_0336	6-phosphofructokinase	13.4	13.7	13.3	13.6
cphy40250_at	4423910	4422162	1749	Cphy_0337	ABC transporter related	11	11.1	10.9	11.1
cphy40240_at	4421894	4419726	2169	Cphy_0338	RNA binding S1 domain protein	13	13.1	12.9	12.9
cphy40220_at	4419318	4418317	1002	Cphy_0339	binding-protein-dependent transport systems inner membrane component	6.3	6.3	6.2	6.8
cphy40210_at	4418203	4417295	909	Cphy_0340	binding-protein-dependent transport systems inner membrane component	5.8	5.9	6	6.3
cphy40200_at	4417190	4415577	1614	Cphy_0341	extracellular solute-binding protein family 1	7.6	7.7	7.9	8.3
cphy40190_at	4415224	4412888	2337	Cphy_0342	transcriptional regulator, AraC family	8.4	8.7	8.5	8.7
cphy40180_at	4412792	4410381	2412	Cphy_0343	FG-GAP repeat protein	8.6	8.9	8.3	8.9
cphy40170_at	4409754	4409008	747	Cphy_0344	membrane protein-like protein	9.4	8.7	9.2	9.2
cphy40160_at	4408823	4408317	507	Cphy_0345	hypothetical protein	13.3	13.4	13.3	13.3
cphy40150_at	4408302	4407871	432	Cphy_0346	protein of unknown function UPF0079	13.5	13.5	13.5	13.5
cphy40140_at	4407748	4407023	726	Cphy_0347	peptidase M22 glycoprotease	13.2	13.1	13.3	13.3
cphy40130_at	4407036	4406602	435	Cphy_0348	ribosomal-protein-alanine acetyltransferase	12.7	12.7	13	12.8
cphy40120_at	4406488	4406246	243	Cphy_0349	hypothetical protein	11.5	11.6	11.6	11.9
cphy40110_at	4405975	4405061	915	Cphy_0350	ribonuclease Z	13.4	13.5	13.3	13.6
cphy40100_at	4404900	4404283	618	Cphy_0351	hypothetical protein	12.3	12.7	12.3	12.7
cphy40090_at	4404092	4403043	1050	Cphy_0352	metalloendopeptidase, glycoprotease family	12.6	13	12.6	13
cphy40080_at	4402971	4402270	702	Cphy_0353	2-C-methyl-D-erythritol 4-phosphate cytidylyltransferase	11.9	12.3	11.9	12.1
cphy40000_at	4393322	4393921	600	Cphy_0355	protein of unknown function DUF340 membrane	9.4	9.3	9.3	8.6
cphy39990_at	4393035	4393319	285	Cphy_0356	hypothetical protein	6.7	7	7	6.1
cphy39980_at	4391962	4390190	1773	Cphy_0357	hypothetical protein	14.1	13.9	14.1	14
cphy39970_at	4389934	4389245	690	Cphy_0358	two component transcriptional regulator, winged helix family	12.2	12	12.1	11.9
cphy39950_at	4389101	4388181	921	Cphy_0359	ABC transporter related	12.3	12.1	12.3	12.2
cphy39940_at	4388188	4387364	825	Cphy_0360	hypothetical protein	12.4	12.3	12.3	12.4
cphy39930_at	4387250	4386357	894	Cphy_0361	histidine kinase	12.6	12.6	12.6	12.8
cphy39920_at	4384473	4386026	1554	Cphy_0362	ABC transporter related	11.1	11.9	11.3	11.6
cphy39910_at	4384158	4383649	510	Cphy_0363	hypothetical protein	13	13.2	12.7	13.4
cphy39900_at	4382944	4383504	561	Cphy_0364	GPR1/FUN34/yaaH family protein	9.2	10.4	9.6	10.5
cphy39860_at	4381862	4381560	303	Cphy_0365	Rhodanese domain protein	8.4	8.9	9.1	8.9
cphy39840_at	4381407	4380265	1143	Cphy_0366	putative RNA methylase	12.9	13.1	13.1	12.9
cphy39830_at	4379251	4380171	921	Cphy_0367	alpha/beta hydrolase fold	13.4	13.5	13.2	13.3
cphy39820_at	4378976	4377552	1425	Cphy_0368	cell wall hydrolase/autolysin	11.6	12	11.7	11.9
cphy39810_at	4377253	4376672	582	Cphy_0369	non-canonical purine NTP pyrophosphatase, rdgB/HAM1 family	12.1	12	12.2	11.7
cphy39800_at	4376655	4376161	495	Cphy_0370	phosphodiesterase, MJ0936 family	11.1	10.7	11	10.5
cphy39790_at	4374878	4374333	546	Cphy_0371	DJ-1 family protein	13	13.3	13.3	13.4
cphy39780_at	4374208	4372859	1350	Cphy_0372	hypothetical protein	13.6	13.9	13.8	14
cphy39770_at	4371474	4372856	1383	Cphy_0373	amino acid carrier protein	8.5	7.7	7.3	7.5
cphy39760_at	4370899	4370678	222	Cphy_0374	small acid-soluble spore protein alpha/beta type	14.6	13.2	12.9	10.8
cphy39750_at	4370493	4369147	1347	Cphy_0375	phosphoglucosamine mutase	12.9	13.1	13	13.2
cphy39740_at	4368720	4367434	1287	Cphy_0376	trigger factor	14.2	14.2	14.2	14.4
cphy39730_at	4367323	4366742	582	Cphy_0377	ATP-dependent Clp protease, proteolytic subunit ClpP	13.5	13.7	13.6	13.8
cphy39720_at	4366677	4365376	1302	Cphy_0378	ATP-dependent Clp protease, ATP-binding subunit ClpX	13.6	13.7	13.6	13.8
cphy39710_at	4365222	4362793	2430	Cphy_0379	ATP-dependent protease La	11.6	11.8	11.8	12.2
cphy39700_at	4362530	4361925	606	Cphy_0380	GTP-binding protein HSR1-related	11	11.1	11.1	11.8
cphy39690_at	4361491	4360136	1356	Cphy_0381	MATE efflux family protein	11.1	11	11	11
cphy39680_at	4359358	4357862	1497	Cphy_0382	methyl-accepting chemotaxis sensory transducer	13.2	13	13.2	13.1
cphy39670_at	4357089	4357640	552	Cphy_0383	hypothetical protein	12.7	12.9	12.5	13
cphy39660_at	4356034	4357014	981	Cphy_0384	protein of unknown function DUF939	12.1	12.1	11.8	12.3
cphy39650_at	4355712	4353412	2301	Cphy_0385	transcriptional regulator, AraC family	9.7	10.7	9.8	11.1
cphy39640_at	4352946	4350577	2370	Cphy_0386	hypothetical protein	8.8	9.5	9	10
cphy39630_at	4350479	4349484	996	Cphy_0387	hypothetical protein	8.1	8.9	8.2	9.3
cphy39620_at	4348451	4349341	891	Cphy_0388	oxidoreductase domain protein	6.5	6.9	6.2	7
cphy39610_at	4347378	4348289	912	Cphy_0389	protein of unknown function DUF6 transmembrane	6.6	7.1	6.2	7
cphy39600_at	4345975	4347294	1320	Cphy_0390	amidohydrolase	6.7	6.8	6.2	6.8
cphy39590_at	4344764	4345816	1053	Cphy_0391	hypothetical protein	7.1	7.3	6.9	7.5
cphy39580_at	4343748	4344764	1017	Cphy_0392	NAD-dependent epimerase/dehydratase	6.9	7.3	6.9	7.4
cphy39570_at	4343365	4342385	981	Cphy_0393	binding-protein-dependent transport systems inner membrane component	6.9	7	6.3	7.2
cphy39560_at	4342369	4341458	912	Cphy_0394	binding-protein-dependent transport systems inner membrane component	6.6	6.7	6.3	7.1
cphy39550_at	4341384	4339705	1680	Cphy_0395	extracellular solute-binding protein family 1	7	7.8	6.8	8.2
cphy39540_at	4339624	4338293	1332	Cphy_0396	hypothetical protein	7.3	7.9	7	8.4
cphy39530_at	4338203	4337202	1002	Cphy_0397	D-isomer specific 2-hydroxyacid dehydrogenase NAD-binding	7.6	8.3	7.4	8.6
cphy39520_at	4337063	4335798	1266	Cphy_0398	oxidoreductase domain protein	8	8.7	7.9	9
cphy39510_at	4335729	4334563	1167	Cphy_0399	GCN5-related N-acetyltransferase	7.4	8.1	7.4	8.1
cphy39500_at	4334472	4334152	321	Cphy_0400	sec-independent translocation protein mttA/Hcf106	7.3	7.9	7.6	8
cphy39490_at	4333978	4333799	180	Cphy_0401	sec-independent translocation protein mttA/Hcf106	8.3	9	8.4	9
cphy39480_at	4333809	4333003	807	Cphy_0402	Sec-independent protein translocase, TatC subunit	9.3	10	9.3	10
cphy39470_at	4332783	4332571	213	Cphy_0403	4Fe-4S ferredoxin iron-sulfur binding domain protein	7.9	8.2	7.9	8.8
cphy39460_at	4332574	4331993	582	Cphy_0404	hypothetical protein	6.9	7.1	7	7.9
cphy39450_at	4331804	4331100	705	Cphy_0405	polysaccharide deacetylase	12.8	12.6	13	12.9
cphy39440_at	4330341	4330763	423	Cphy_0406	histidine triad (HIT) protein	12.9	12.9	13	12.9
cphy39430_at	4329747	4330268	522	Cphy_0407	hypothetical protein	12.6	12.9	12.7	12.8
cphy39420_at	4328791	4329732	942	Cphy_0408	conserved hypothetical radical SAM protein	12.3	12.3	12.2	12.2
cphy39410_at	4327470	4328621	1152	Cphy_0409	Malate dehydrogenase (oxaloacetate-decarboxylating)	12.8	12.9	12.8	12.8
cphy39400_at	4327051	4325099	1953	Cphy_0410	transcription termination factor Rho	14	13.5	14	13.5
cphy39390_at	4324922	4324719	204	Cphy_0411	ribosomal protein L31	14.2	14.4	14.4	14.4
cphy39380_at	4324599	4323001	1599	Cphy_0412	protein of unknown function DUF1385	13.7	13.9	13.7	14.1
cphy39370_at	4322970	4322131	840	Cphy_0413	protein-(glutamine-N5) methyltransferase, release factor-specific	12.5	12.2	12.7	12.4
cphy39360_at	4321760	4320684	1077	Cphy_0414	peptide chain release factor 1	11.2	11.2	11.6	11.3
cphy39350_at	4320483	4319116	1368	Cphy_0415	H(+)-transporting two-sector ATPase	10.8	10.7	11	10.5
cphy39340_at	4319075	4318422	654	Cphy_0416	TrkA-N domain protein	9.9	9.7	10.3	9.6
cphy39330_at	4318338	4317544	795	Cphy_0417	tRNA/rRNA methyltransferase (SpoU)	9.9	10.3	10.5	9.5
cphy39300_at	4316946	4315372	1575	Cphy_0418	hypothetical protein (next to G6P isomerase, Cphy_0419)	13.8	9.3	13.4	8.8
cphy39290_at	4315166	4313817	1350	Cphy_0419	Glucose-6-phosphate isomerase	14.2	13.6	13.9	13.5
cphy39280_at	4313484	4312291	1194	Cphy_0420	Patatin	11.2	10.9	11.1	11.1
cphy39270_at	4312145	4311207	939	Cphy_0421	ornithine carbamoyltransferase	10.4	10.2	10.2	10.3
cphy39260_at	4310858	4309998	861	Cphy_0422	hypothetical protein	13.9	13.3	13.8	13.6
cphy39250_at	4309778	4309455	324	Cphy_0423	hypothetical protein	12.1	12.2	12.1	12.3
cphy39240_at	4309391	4308624	768	Cphy_0424	putative transcriptional acitvator, Baf family	12.1	12.1	12.1	12.2
cphy39230_at	4308594	4307620	975	Cphy_0425	TIM-barrel protein, nifR3 family	11.6	11.4	11.7	11.7
cphy39220_at	4307252	4306164	1089	Cphy_0426	aspartate-semialdehyde dehydrogenase	12.7	13.4	12.6	13.4
cphy39210_at	4305226	4305957	732	Cphy_0427	hypothetical protein	12.6	12.4	12.1	12.1
cphy39200_at	4303399	4305054	1656	Cphy_0428	hypothetical protein	14.3	14.2	14.2	14.1
cphy39190_at	4301721	4303064	1344	Cphy_0429	uracil-xanthine permease	10.3	9.1	10.4	8
cphy39170_at	4300345	4297850	2496	Cphy_0430	glycosyltransferase 36	14.4	14.3	14.4	14.4
cphy39160_at	4297451	4295883	1569	Cphy_0431	extracellular solute-binding protein family 5	11.8	12.2	12	13.1
cphy39150_at	4295794	4294853	942	Cphy_0432	binding-protein-dependent transport systems inner membrane component	11.3	11.7	11.5	12.5
cphy39140_at	4294831	4294043	789	Cphy_0433	binding-protein-dependent transport systems inner membrane component	11.5	11.6	11.6	12.4
cphy39120_at	4293962	4292394	1569	Cphy_0434	ABC transporter related	11.8	11.9	11.9	12.6
cphy39110_at	4292265	4291939	327	Cphy_0435	hypothetical protein	10.9	11	11	11.7
cphy39100_at	4291627	4289933	1695	Cphy_0436	methyl-accepting chemotaxis sensory transducer	12	11.3	11.5	11.5
cphy39090_at	4289726	4289247	480	Cphy_0437	ferric uptake regulator, Fur family	9.8	10.5	9.8	10.4
cphy39070_at	4288701	4287691	1011	Cphy_0438	periplasmic solute binding protein	9.8	10.5	9.5	10.4
cphy39060_at	4287689	4286976	714	Cphy_0439	ABC transporter related	8.9	9.6	8.8	9.4
cphy39050_at	4286979	4286134	846	Cphy_0440	ABC-3 protein	9.2	9.9	9	9.9
cphy39040_at	4286095	4285442	654	Cphy_0441	hypothetical protein	9	10.5	9.1	10.1
cphy39030_at	4285013	4283157	1857	Cphy_0442	ABC transporter related	11.5	11.9	11.5	12
cphy39020_at	4283145	4281379	1767	Cphy_0443	ABC transporter related	11.7	12.2	11.8	12.4
cphy39010_at	4281124	4280543	582	Cphy_0444	GCN5-related N-acetyltransferase	8.9	9	9.3	10
cphy39000_at	4280311	4278809	1503	Cphy_0445	SCP-like extracellular	9.1	10.3	9.1	10.6
cphy38980_at	4278418	4277582	837	Cphy_0446	beta-lactamase domain protein	11.5	11.3	11.3	11.2
cphy38970_at	4277207	4276713	495	Cphy_0447	translation initiation factor IF-3	13.5	13.3	13.5	13.5
cphy38960_at	4276622	4276425	198	Cphy_0448	ribosomal protein L35	13.6	13.6	14	13.7
cphy38950_at	4276397	4276041	357	Cphy_0449	ribosomal protein L20	12.4	12.4	12.6	12.5
cphy38940_at	4275714	4273153	2562	Cphy_0450	hypothetical protein	12.5	12.1	12.6	11.7
cphy38930_at	4273071	4271023	2049	Cphy_0451	hypothetical protein	13.1	12.8	13.3	12.4
cphy38920_at	4270712	4270044	669	Cphy_0452	hypothetical protein	12.9	12.7	12.7	12.8
cphy38910_at	4270047	4269139	909	Cphy_0453	hypothetical protein	13.9	13.6	13.6	13.7
cphy38900_at	4269082	4268798	285	Cphy_0454	hypothetical protein	12.2	11.9	11.9	12
cphy38890_at	4268446	4267253	1194	Cphy_0455	aminotransferase class I and II	9.7	11.5	9.5	12.3
cphy38880_at	4267042	4266239	804	Cphy_0456	hypothetical protein	11.4	12.7	11.1	13.2
cphy38860_at	4265797	4262240	3558	Cphy_0457	hypothetical protein	11.9	11.9	11.9	12.1
cphy38850_at	4262224	4260962	1263	Cphy_0458	hypothetical protein	11.5	11.8	11.6	12
cphy38840_at	4260881	4260045	837	Cphy_0459	hypothetical protein	11.7	11.9	11.9	12.2
cphy38830_at	4260030	4258744	1287	Cphy_0460	hypothetical protein	12.1	12.1	12.3	12.5
cphy38820_at	4257848	4258507	660	Cphy_0461	putative transcriptional regulator, TetR family	12.2	12.1	12	11.9
cphy38810_at	4257566	4256043	1524	Cphy_0462	NAD-dependent epimerase/dehydratase	7.4	8	7.5	8.1
cphy38800_at	4255291	4255938	648	Cphy_0463	Peroxiredoxin	8.7	8.8	8.4	8.4
cphy38790_at	4254000	4254779	780	Cphy_0464	transcriptional regulator, AraC family	10	10.1	9.7	9.7
cphy38780_at	4253664	4253014	651	Cphy_0465	hypothetical protein	8.8	8.3	8.8	7.8
cphy38770_at	4252934	4251828	1107	Cphy_0466	oxidoreductase domain protein	8.4	8.1	8.5	7.9
cphy38750_at	4251294	4250575	720	Cphy_0467	hypothetical protein	12.3	12.4	12.3	12.5
cphy38740_s_at	4250585	4249686	900	Cphy_0468	transposase, IS605 OrfB family	12.2	12	12.3	12.1
cphy38730_at	4249518	4249156	363	Cphy_0469	Glyoxalase/bleomycin resistance protein/dioxygenase	12.2	12.3	12.4	12.5
cphy38720_at	4248972	4248682	291	Cphy_0470	hypothetical protein	11.1	11	11.3	11.3
cphy38710_at	4248574	4248167	408	Cphy_0471	hypothetical protein	10.6	10.5	10.7	10.9
cphy38700_at	4247642	4244964	2679	Cphy_0472	valyl-tRNA synthetase	13.6	12.3	13.2	12.3
cphy38690_at	4244831	4243428	1404	Cphy_0473	protein of unknown function DUF342	10.7	11	11.2	11.1
cphy38680_at	4242901	4242764	138	Cphy_0474	hypothetical protein	13.4	13.2	13.5	13
cphy38670_at	4242673	4241264	1410	Cphy_0475	Tetratricopeptide TPR_2 repeat protein	14.4	13.9	14.3	13.9
cphy38660_at	4241106	4240744	363	Cphy_0476	anti-sigma-factor antagonist	13.5	10.2	13.1	9.4
cphy38650_at	4240694	4240221	474	Cphy_0477	putative anti-sigma regulatory factor, serine/threonine protein kinase	13.6	10.6	13.5	9.8
cphy38640_at	4240185	4239469	717	Cphy_0478	RNA polymerase, sigma 28 subunit, FliA/WhiG family	13.2	10.2	12.9	9.5
cphy38620_at	4238956	4238453	504	Cphy_0479	stage V sporulation protein AC	8.4	7.1	6.8	7.1
cphy38610_at	4238384	4237317	1068	Cphy_0480	stage V sporulation protein AD	8.5	6.9	7	7.2
cphy38600_at	4237304	4236948	357	Cphy_0481	stage V sporulation protein AE	7.8	6.2	6.5	6.5
cphy38590_at	4236480	4235983	498	Cphy_0482	hypothetical protein	7.6	10	8.4	9.2
cphy38580_at	4235519	4235184	336	Cphy_0483	Cupin 2 conserved barrel domain protein	7.1	7.7	7	7.5
cphy38570_at	4235147	4234140	1008	Cphy_0484	transcriptional regulator, LacI family	7.6	7.9	7.4	7.9
cphy38560_at	4234127	4233147	981	Cphy_0485	binding-protein-dependent transport systems inner membrane component	7.8	8.3	7.8	8.2
cphy38550_at	4233135	4232242	894	Cphy_0486	binding-protein-dependent transport systems inner membrane component	7.8	8.4	7.6	8.3
cphy38540_at	4232168	4230492	1677	Cphy_0487	extracellular solute-binding protein family 1	8.3	9.1	8.5	9.1
cphy38530_at	4230328	4228043	2286	Cphy_0488	Heparinase II/III family protein	7.1	7.6	6.8	7.6
cphy38520_at	4228023	4226155	1869	Cphy_0489	Heparinase II/III family protein	7.2	7.4	6.8	7.5
cphy38510_at	4226114	4225317	798	Cphy_0490	short-chain dehydrogenase/reductase SDR	7.2	7.7	6.9	7.6
cphy38500_at	4225200	4224565	636	Cphy_0491	Ribose/galactose isomerase	7.8	8.5	7.6	8.7
cphy38490_at	4224549	4219879	4671	Cphy_0492	Alginate lyase 2	7.8	8.5	7.6	8.8
cphy38480_at	4219662	4217470	2193	Cphy_0493	methyl-accepting chemotaxis sensory transducer	7.9	8.5	7.8	8.8
cphy38470_at	4217238	4215841	1398	Cphy_0494	extracellular solute-binding protein family 1	10.7	11.3	10.7	11.9
cphy38460_at	4215694	4213880	1815	Cphy_0495	histidine kinase internal region	9.5	9.9	9.8	11
cphy38450_at	4213785	4212154	1632	Cphy_0496	two component transcriptional regulator, AraC family	9.6	10	10.1	10.9
cphy38440_at	4209304	4212027	2724	Cphy_0497	glycosyl transferase family 51	12.1	12.4	11.9	12.1
cphy38430_at	4206251	4208983	2733	Cphy_0498	glycosyl transferase family 51	12.9	13.3	12.8	13.6
cphy38420_at	4205383	4206039	657	Cphy_0499	protein of unknown function UPF0029	11.2	11.6	11	11.6
cphy38410_at	4205112	4204585	528	Cphy_0500	VanZ family protein	11.3	10.7	11.4	11.1
cphy38400_at	4204363	4204536	174	Cphy_0501	hypothetical protein	10.7	10.7	10.7	10.5
cphy38390_at	4204167	4202833	1335	Cphy_0502	AAA ATPase central domain protein	11.6	11.2	11.6	11.4
cphy38380_at	4202742	4202401	342	Cphy_0503	hypothetical protein	11.1	10.8	11.2	11.2
cphy38360_at	4201690	4201190	501	Cphy_0504	SEC-C motif domain protein	11.1	11.8	11.4	11.7
cphy38350_at	4201056	4200556	501	Cphy_0505	hypothetical protein	6.7	7.2	6.8	7.6
cphy38340_at	4200569	4200039	531	Cphy_0506	hypothetical protein	6.7	6.7	6.7	7
cphy38310_at	4199314	4198946	369	Cphy_0507	hypothetical protein	8.5	6.6	6.7	6.4
cphy38280_at	4198393	4197659	735	Cphy_0508	hypothetical protein	11.9	11.6	12.2	11.7
cphy38270_at	4197180	4197548	369	Cphy_0509	membrane protein	12.1	12.1	11.9	12
cphy38260_at	4196573	4196917	345	Cphy_0510	transcriptional regulator, XRE family	14.5	14.5	14.6	14.4
cphy38250_at	4196376	4194904	1473	Cphy_0511	PAS/PAC sensor signal transduction histidine kinase	12.7	12.7	12.4	12.3
cphy38240_at	4194859	4193783	1077	Cphy_0512	response regulator receiver modulated metal dependent phosphohydrolase	13	12.9	12.8	12.6
cphy38230_at	4193521	4192049	1473	Cphy_0513	hypothetical protein	12.9	12.8	12.8	12.7
cphy38220_at	4191929	4191375	555	Cphy_0514	RNA polymerase, sigma-24 subunit, ECF subfamily	14.2	14.9	14.8	14.8
cphy38210_at	4191359	4190943	417	Cphy_0515	hypothetical protein	14.1	14.9	14.9	14.8
cphy38200_at	4190661	4189744	918	Cphy_0516	malonyl CoA-acyl carrier protein transacylase	13.4	14.9	14.6	14.8
cphy38190_at	4189643	4188903	741	Cphy_0517	3-oxoacyl-(acyl-carrier-protein) reductase	13.7	14.8	14.6	14.7
cphy38180_at	4188851	4187616	1236	Cphy_0518	3-oxoacyl-(acyl-carrier-protein) synthase 2	13.9	15.2	14.9	15.1
cphy38170_at	4187595	4187164	432	Cphy_0519	acetyl-CoA carboxylase, biotin carboxyl carrier protein	12.4	14.3	14	14
cphy38160_at	4187021	4186596	426	Cphy_0520	beta-hydroxyacyl-(acyl-carrier-protein) dehydratase FabZ	13.1	14.8	14.3	14.6
cphy38150_at	4186514	4185168	1347	Cphy_0521	acetyl-CoA carboxylase, biotin carboxylase	13.8	15.1	14.8	15.1
cphy38140_at	4185066	4184140	927	Cphy_0522	acetyl-CoA carboxylase, carboxyl transferase, beta subunit	13.7	15.1	14.7	15
cphy38130_at	4184112	4183213	900	Cphy_0523	acetyl-CoA carboxylase, carboxyl transferase, alpha subunit	13.6	14.9	14.7	14.8
cphy38120_at	4182789	4182250	540	Cphy_0524	Rubrerythrin	13.7	12.5	13.7	12.6
cphy38110_at	4180475	4182043	1569	Cphy_0525	two component transcriptional regulator, AraC family	11.2	10.9	10.9	10.4
cphy38100_at	4178694	4180478	1785	Cphy_0526	histidine kinase internal region	10.9	10.8	10.4	10.4
cphy38090_at	4178409	4177519	891	Cphy_0527	binding-protein-dependent transport systems inner membrane component	9.8	9.6	9.4	9.4
cphy38080_at	4177507	4176662	846	Cphy_0528	binding-protein-dependent transport systems inner membrane component	8.8	8.7	8.5	8.5
cphy38070_at	4176529	4175135	1395	Cphy_0529	extracellular solute-binding protein family 1	10.4	10.1	10.4	10.3
cphy38060_at	4174847	4173072	1776	Cphy_0530	Beta-galactosidase	8.1	8.2	7.9	8.4
cphy38050_at	4172889	4171474	1416	Cphy_0531	Alpha-N-arabinofuranosidase	11.8	11.8	11.6	11.4
cphy38040_at	4171364	4169616	1749	Cphy_0532	peptidase S8 and S53 subtilisin kexin sedolisin	10.3	10.3	10.1	10
cphy38030_at	4169328	4168081	1248	Cphy_0533	TPR repeat-containing protein	11.9	12	11.6	11.9
cphy38020_at	4168062	4166800	1263	Cphy_0534	GTP-binding proten HflX	12.9	12.9	12.9	12.9
cphy38010_at	4166531	4164129	2403	Cphy_0535	anaerobic ribonucleoside-triphosphate reductase	14.3	14.1	14.3	14
cphy38000_at	4163787	4161973	1815	Cphy_0536	diguanylate cyclase	12.7	12.2	12.8	12.8
cphy37990_at	4161657	4160587	1071	Cphy_0537	branched-chain amino acid aminotransferase	13.1	13.2	12.7	12.6
cphy37980_at	4160446	4159475	972	Cphy_0538	polysaccharide deacetylase	10.1	8.4	8.7	8.1
cphy37970_at	4157940	4159334	1395	Cphy_0539	Peptidoglycan-binding domain 1 protein	7.4	8.1	6.7	7.4
cphy37960_at	4157506	4156244	1263	Cphy_0540	carbamoyl-phosphate synthase, small subunit	11.9	12.5	11.3	10.8
cphy37950_at	4156244	4153044	3201	Cphy_0541	carbamoyl-phosphate synthase, large subunit	12.1	12.5	11.7	11.2
cphy37940_at	4152465	4152875	411	Cphy_0542	hypothetical protein	10.5	10.9	10.3	10.8
cphy37930_at	4149282	4152044	2763	Cphy_0543	magnesium-translocating P-type ATPase	11.8	11.6	11.7	11.9
cphy37920_at	4148375	4148878	504	Cphy_0544	putative two component transcriptional regulator, winged helix family	10.1	10.2	10	10.5
cphy37910_at	4147745	4145652	2094	Cphy_0545	4Fe-4S ferredoxin iron-sulfur binding domain protein	13.6	13.6	13.5	13.7
cphy37900_at	4145291	4143042	2250	Cphy_0546	4Fe-4S ferredoxin iron-sulfur binding domain protein	7.4	6.9	6.8	7.3
cphy37890_at	4142863	4142339	525	Cphy_0547	adenine phosphoribosyltransferase	13.4	13.6	13.4	13.5
cphy37880_at	4142094	4139653	2442	Cphy_0548	(p)ppGpp synthetase I, SpoT/RelA	13.3	13.4	13.1	13.3
cphy37870_at	4139542	4138892	651	Cphy_0549	beta-lactamase domain protein	12.7	13	12.6	12.9
cphy37860_at	4138891	4137416	1476	Cphy_0550	Coproporphyrinogen dehydrogenase	12	12.1	12	11.9
cphy37850_at	4137413	4136691	723	Cphy_0551	metal dependent phosphohydrolase	11	10.9	10.9	10.6
cphy37840_at	4136587	4135334	1254	Cphy_0552	histidyl-tRNA synthetase	12.8	12.8	12.7	12.7
cphy37830_at	4135183	4133387	1797	Cphy_0553	aspartyl-tRNA synthetase	13	12.9	13	13
cphy37820_at	4133280	4133068	213	Cphy_0554	protein of unknown function DUF1294	10.7	10.7	11	10.8
cphy37810_at	4132908	4132708	201	Cphy_0555	cold-shock DNA-binding domain protein	14.4	14.6	14.6	14.6
cphy37800_at	4132383	4131322	1062	Cphy_0556	Aldose 1-epimerase	12.4	12.5	12.5	12.4
cphy37790_at	4130536	4131165	630	Cphy_0557	uracil phosphoribosyltransferase	12.9	12.7	12.8	12.2
cphy37780_at	4130205	4129105	1101	Cphy_0558	response regulator receiver protein	12.3	12.8	12.1	12.5
cphy37770_at	4128743	4128288	456	Cphy_0559	hypothetical protein	9	9.7	9	9.7
cphy37760_at	4127654	4126635	1020	Cphy_0560	periplasmic binding protein	13.1	13.2	13.2	12.7
cphy37750_at	4126562	4125522	1041	Cphy_0561	transport system permease protein	13.8	13.8	13.8	13.5
cphy37740_at	4125520	4124726	795	Cphy_0562	ABC transporter related	13.6	13.7	13.7	13.3
cphy37720_at	4124215	4121972	2244	Cphy_0563	S-layer domain protein	14.6	14.8	14.4	14.7
cphy37700_at	4121448	4120651	798	Cphy_0564	Negative regulator of genetic competence sporulation and motility-like protein	12.5	12.9	12.3	12.8
cphy37680_at	4118798	4117440	1359	Cphy_0566	methyl-accepting chemotaxis sensory transducer	13.7	13.4	13.9	13.3
cphy37670_at	4116212	4117309	1098	Cphy_0567	hypothetical protein	11.4	11.3	11.1	11.3
cphy37660_at	4114972	4115991	1020	Cphy_0568	transcriptional regulator, LacI family	10.4	10.7	10.4	10.8
cphy37640_at	4114313	4113402	912	Cphy_0569	hypothetical protein	6.7	6.8	6.7	7.2
cphy37630_at	4113371	4112259	1113	Cphy_0570	hypothetical protein	13.2	13.2	13.2	13.2
cphy37620_at	4112246	4111233	1014	Cphy_0571	UDP-glucose 4-epimerase	13.2	13.4	13.3	13.3
cphy37610_at	4110192	4111094	903	Cphy_0572	transcriptional regulator, AraC family	12.6	12.2	12.3	12.7
cphy37600_at	4110021	4108639	1383	Cphy_0573	extracellular solute-binding protein family 1	10.3	11.1	10.1	11.2
cphy37590_at	4108396	4107506	891	Cphy_0574	binding-protein-dependent transport systems inner membrane component	9.4	10.2	9	10.3
cphy37580_at	4107495	4106617	879	Cphy_0575	binding-protein-dependent transport systems inner membrane component	8.5	9.2	8.2	9.5
cphy37570_at	4106609	4106433	177	Cphy_0576	hypothetical protein	8.4	9.3	8.4	9.5
cphy37560_at	4106114	4103943	2172	Cphy_0577	hypothetical protein	8.5	9.1	8.1	9.1
cphy37550_at	4101997	4103811	1815	Cphy_0578	histidine kinase internal region	8.1	8.9	8.1	9.3
cphy37540_at	4100376	4101971	1596	Cphy_0579	two component transcriptional regulator, AraC family	9.4	9.7	9.3	10.1
cphy37530_at	4100031	4098568	1464	Cphy_0580	ABC transporter related	7.3	7.5	7.1	7.6
cphy37520_at	4098571	4097570	1002	Cphy_0581	Monosaccharide-transporting ATPase	7.1	7.3	6.7	7
cphy37510_at	4097567	4096551	1017	Cphy_0582	Monosaccharide-transporting ATPase	7.6	8	7.2	8
cphy37500_at	4096481	4095378	1104	Cphy_0583	putative sugar ABC transporter, substrate-binding protein	8.1	8.1	8	7.9
cphy37490_at	4095075	4093576	1500	Cphy_0584	L-arabinose isomerase	8.1	8.4	8	8.7
cphy37480_at	4092966	4091377	1590	Cphy_0585	hypothetical protein	13	12.7	13	12.4
cphy37470_at	4091408	4089462	1947	Cphy_0586	hypothetical protein	13.3	13.1	13.4	12.8
cphy37460_at	4089457	4088402	1056	Cphy_0587	hypothetical protein	12.8	12.6	12.9	12.3
cphy37450_at	4088405	4083126	5280	Cphy_0588	DEAD/DEAH box helicase domain protein	13.7	13.3	13.7	13.1
cphy37440_at	4082561	4081938	624	Cphy_0589	LPXTG-motif cell wall anchor domain protein	12.1	11.1	12.2	10.9
cphy37430_at	4081770	4080730	1041	Cphy_0590	transcriptional regulator, LacI family	12.8	12.7	13	12.8
cphy37420_at	4080088	4078148	1941	Cphy_0591	protein of unknown function DUF1680	7.2	7.2	6.9	7.9
cphy37410_at	4078077	4076707	1371	Cphy_0592	extracellular solute-binding protein family 1	10	9.8	9.9	9.5
cphy37400_at	4076542	4075616	927	Cphy_0593	binding-protein-dependent transport systems inner membrane component	10.1	9.8	10	9.6
cphy37390_at	4075619	4074738	882	Cphy_0594	binding-protein-dependent transport systems inner membrane component	9.2	8.8	9	8.6
cphy37380_at	4074399	4073350	1050	Cphy_0595	transcriptional regulator, LacI family	8.8	8.6	8.7	9.1
cphy37370_at	4073353	4072313	1041	Cphy_0596	hypothetical protein	9.9	9.8	10.1	10.2
cphy37360_at	4072208	4071729	480	Cphy_0597	hypothetical protein	8.7	9.1	9.1	9.3
cphy37350_at	4071713	4070205	1509	Cphy_0598	protein of unknown function DUF112 transmembrane	9.6	9.9	9.7	10.1
cphy37340_at	4070211	4069060	1152	Cphy_0599	oxidoreductase domain protein	10.1	10.4	10.3	10.7
cphy37330_at	4069041	4067953	1089	Cphy_0600	oxidoreductase domain protein	10.6	11	10.9	11.3
cphy37320_at	4067691	4066912	780	Cphy_0601	polysaccharide deacetylase	11.7	9.3	9.4	8.4
cphy37300_at	4066547	4066353	195	Cphy_0602	hypothetical protein	7.2	6.1	6.1	6.6
cphy37290_at	4066336	4062800	3537	Cphy_0603	pyruvate flavodoxin/ferredoxin oxidoreductase domain protein	7.8	7.3	7.2	7.4
cphy37280_at	4062504	4060903	1602	Cphy_0604	methyl-accepting chemotaxis sensory transducer	10.1	10.9	10.1	10.4
cphy37270_at	4060540	4059830	711	Cphy_0605	methyl-accepting chemotaxis sensory transducer	12.6	12.6	12.6	12.8
cphy37260_at	4059771	4058947	825	Cphy_0606	inosine guanosine and xanthosine phosphorylase family	11.5	11.7	11.7	12
cphy37250_at	4058697	4056877	1821	Cphy_0607	Glycoside hydrolase, family 20, catalytic core	11.7	11.4	11.1	10.6
cphy37230_at	4052884	4055202	2319	Cphy_0609	hypothetical protein	9.1	7.6	7.7	7.9
cphy37220_at	4051837	4052406	570	Cphy_0610	transcriptional regulator, TetR family	8.6	8.8	8.3	8.3
cphy37200_at	4051473	4051336	138	Cphy_0611	hypothetical protein	10	10.1	9.8	10.2
cphy37190_at	4049932	4051017	1086	Cphy_0612	VanZ family protein	9.2	10.3	9.1	10.8
cphy37180_at	4049558	4049004	555	Cphy_0613	methyl-accepting chemotaxis sensory transducer	8.4	8.4	8	8.4
cphy37160_at	4048653	4047364	1290	Cphy_0614	methyl-accepting chemotaxis sensory transducer	12.1	9.2	10.9	10.5
cphy37150_at	4047025	4046591	435	Cphy_0615	hypothetical protein	13.4	12.9	13.6	12.6
cphy37140_at	4046588	4045611	978	Cphy_0616	hypothetical protein	13.7	13.2	13.9	12.9
cphy37130_at	4043439	4045244	1806	Cphy_0617	signal transduction histidine kinase, LytS	10.5	9.4	10.1	9.2
cphy37120_at	4042673	4043449	777	Cphy_0618	two component transcriptional regulator, AraC family	10.2	9.2	9.5	9
cphy37110_at	4042448	4041057	1392	Cphy_0619	extracellular solute-binding protein family 1	12.2	10.3	11.6	10.6
cphy37100_at	4040854	4039949	906	Cphy_0620	binding-protein-dependent transport systems inner membrane component	10.1	8.6	9.6	9.1
cphy37090_at	4039929	4039090	840	Cphy_0621	binding-protein-dependent transport systems inner membrane component	9	8	8.7	8.1
cphy37080_at	4038744	4038406	339	Cphy_0622	DNA mismatch repair protein MutS domain protein	11.8	11.5	11.9	11.4
cphy37070_at	4038120	4037410	711	Cphy_0623	hypothetical protein	11.9	11.8	11.8	11.7
cphy37050_at	4037072	4034802	2271	Cphy_0624	Endo-1,4-beta-xylanase	14.8	14.3	14.5	14
cphy37040_at	4033817	4034584	768	Cphy_0625	putative esterase	9.3	10.2	9.1	9.6
cphy37030_at	4033083	4033826	744	Cphy_0626	hypothetical protein	8.7	9.6	8.6	9.1
cphy37020_at	4032777	4032049	729	Cphy_0627	PHP domain protein	12.5	12.7	12.3	12.3
cphy37010_at	4031813	4030482	1332	Cphy_0628	glutamine synthetase, type I	12.1	12	11.3	11
cphy37000_at	4030452	4029910	543	Cphy_0629	response regulator receiver and ANTAR domain protein	12.2	12.2	11.7	11.3
cphy36990_at	4029654	4028809	846	Cphy_0630	Diaminopimelate epimerase	12.6	12.6	12	11.8
cphy36980_at	4028692	4027478	1215	Cphy_0631	aminotransferase class I and II	12.5	12.4	11.9	11.7
cphy36960_at	4024602	4027235	2634	Cphy_0632	ATPase, P-type (transporting), HAD superfamily, subfamily IC	11.2	10.7	10.4	10.6
cphy36950_at	4023903	4022887	1017	Cphy_0633	peptidase U61 LD-carboxypeptidase A	9.9	10.1	9.7	9.6
cphy36930_at	4022413	4022171	243	Cphy_0634	4Fe-4S ferredoxin iron-sulfur binding domain protein	12	12.1	12	11.8
cphy36920_at	4021900	4019567	2334	Cphy_0635	sulfatase	11.8	11.4	11.8	11
cphy36910_at	4019067	4017730	1338	Cphy_0636	aspartyl-tRNA synthetase	10.6	10.5	10.3	10.1
cphy36900_at	4017638	4017351	288	Cphy_0637	glutamyl-tRNA(Gln) amidotransferase, C subunit	10.4	10.3	10	9.7
cphy36890_at	4017304	4015820	1485	Cphy_0638	glutamyl-tRNA(Gln) amidotransferase, A subunit	10.5	10.6	10	10.1
cphy36880_at	4015598	4014162	1437	Cphy_0639	glutamyl-tRNA(Gln) amidotransferase, B subunit	11.5	11.6	11.1	11.5
cphy36870_at	4013856	4013464	393	Cphy_0640	type IV pilus assembly PilZ	12.3	12.3	12.2	12.2
cphy36860_at	4012332	4013339	1008	Cphy_0641	phosphoesterase RecJ domain protein	12.5	12.3	12.1	12.3
cphy36850_at	4011919	4012203	285	Cphy_0642	membrane protein	10.9	10.7	10.5	10.5
cphy36840_at	4011517	4009964	1554	Cphy_0643	phosphoribosylaminoimidazolecarboxamide formyltransferase/IMP cyclohydrolase	10.9	10.5	11.1	10.5
cphy36830_at	4009646	4009846	201	Cphy_0644	cold-shock DNA-binding domain protein	14.1	14.2	14.5	14.2
cphy36820_at	4009213	4006235	2979	Cphy_0645	Peptidase M16C associated domain protein	13.4	13.2	13.2	13.5
cphy36810_at	4006044	4005127	918	Cphy_0646	GTP-binding protein Era	13.4	13.2	13.2	13.5
cphy36800_at	4004780	4004040	741	Cphy_0647	DNA repair protein RecO	11.6	11.4	11.8	11.6
cphy36790_at	4003744	4002356	1389	Cphy_0648	glycyl-tRNA synthetase	13.5	13.7	13.4	13.6
cphy36770_at	4000121	4000843	723	Cphy_0650	lipolytic protein G-D-S-L family	12.1	11.6	12.2	11.6
cphy36760_at	3999346	3996725	2622	Cphy_0651	pyruvate, phosphate dikinase	15	14.9	15	14.9
cphy36750_at	3996422	3996613	192	Cphy_0652	hypothetical protein	6.6	6.5	6.4	6.7
cphy36740_at	3995924	3994638	1287	Cphy_0653	Citrate transporter	8.5	8.5	8.5	8.7
cphy36730_at	3994542	3992416	2127	Cphy_0654	Hydantoinase/oxoprolinase	7.7	7.8	7.4	8.3
cphy36710_at	3992177	3991404	774	Cphy_0655	transcriptional regulator, GntR family	10.8	11.3	10.5	10.5
cphy36700_at	3991327	3990233	1095	Cphy_0656	phosphomannose isomerase-like protein	11.1	11.4	11	10.8
cphy36680_at	3989472	3989074	399	Cphy_0657	transcriptional regulator, TetR family	7.5	8	7.2	7.8
cphy36670_at	3989048	3988107	942	Cphy_0658	hypothetical protein	7.8	8	7.4	7.8
cphy36660_at	3987979	3987149	831	Cphy_0659	hypothetical protein	7.8	8.1	7.7	8
cphy36650_at	3987108	3986269	840	Cphy_0660	beta-lactamase domain protein	8	8.2	7.9	8.3
cphy36640_at	3986276	3985161	1116	Cphy_0661	Esterase/lipase-like protein	7.8	8.1	7.4	8.2
cphy36630_at	3985122	3982879	2244	Cphy_0662	glycoside hydrolase family 3 domain protein	8.7	8.8	8.4	9
cphy36620_at	3981049	3982719	1671	Cphy_0663	ABC-type sugar transport system periplasmic component-like protein	6.8	7.7	6.7	8.2
cphy36610_at	3980800	3979826	975	Cphy_0664	binding-protein-dependent transport systems inner membrane component	6.6	7.2	6.7	7.6
cphy36600_at	3979808	3978921	888	Cphy_0665	binding-protein-dependent transport systems inner membrane component	6.6	7.2	6.3	7.6
cphy36590_at	3978836	3976143	2694	Cphy_0666	hypothetical protein	7.5	8	7.1	8.3
cphy36580_at	3976014	3975412	603	Cphy_0667	transcriptional regulator, TetR family	10.7	11.5	10.5	11.6
cphy36550_at	3974342	3973770	573	Cphy_0668	hypothetical protein	9.4	9.5	9.4	9.3
cphy36540_at	3973631	3973497	135	Cphy_0669	UDP-glucose 4-epimerase-like protein	10.3	10	10.2	10
cphy36520_at	3973338	3972769	570	Cphy_0670	hypothetical protein	10.2	9.9	10.1	9.8
cphy36510_at	3972418	3971480	939	Cphy_0671	Methyltransferase type 11	9	9.3	8.9	8.7
cphy36500_at	3971327	3970746	582	Cphy_0672	putative transcriptional regulator, TetR family	9.8	10.5	9.7	10
cphy36490_at	3970749	3969988	762	Cphy_0673	Abortive infection protein	10.1	10.9	10.1	10.3
cphy36480_at	3969890	3969093	798	Cphy_0674	transcriptional regulator, AraC family	11.3	11.7	11.1	11.3
cphy36470_at	3968581	3967787	795	Cphy_0675	hypothetical protein	13.5	14	12.7	13.7
cphy36460_at	3967423	3966872	552	Cphy_0676	hypothetical protein	11.4	11.8	11.1	11.7
cphy36450_at	3966771	3964417	2355	Cphy_0677	ATPase, P-type (transporting), HAD superfamily, subfamily IC	10.4	10.9	10.1	10.9
cphy36440_at	3964271	3963645	627	Cphy_0678	phosphoesterase PA-phosphatase related	10.2	10.7	9.8	10.6
cphy36430_at	3963542	3963006	537	Cphy_0679	RNA polymerase, sigma-24 subunit, ECF subfamily	11.1	11.3	10.7	11.3
cphy36410_at	3962741	3961809	933	Cphy_0680	hypothetical protein	11.1	11.3	10.7	11.3
cphy36400_at	3961619	3960618	1002	Cphy_0681	cobalamin (vitamin B12) biosynthesis CbiM protein	13.8	12.7	13.7	12.6
cphy36390_at	3959595	3960533	939	Cphy_0682	Urea transporter	7.6	6.8	6.5	6.6
cphy36380_at	3958671	3959495	825	Cphy_0683	Urease accessory protein UreD	8.1	6.8	6.7	6.8
cphy36370_at	3958056	3958667	612	Cphy_0684	urease accessory protein UreG	9.5	8.3	8.1	8.3
cphy36360_at	3957303	3957989	687	Cphy_0685	Urease accessory protein UreF	8.4	6.6	6.8	6.9
cphy36350_at	3956855	3957310	456	Cphy_0686	UreE urease accessory domain protein	9.1	7.2	7.4	7.5
cphy36340_at	3955127	3956839	1713	Cphy_0687	urease, alpha subunit	8.5	6.8	7.1	7
cphy36330_at	3954805	3955125	321	Cphy_0688	urease, beta subunit	8.7	6.7	7.3	7
cphy36320_at	3954484	3954786	303	Cphy_0689	urease, gamma subunit	9.1	6.8	7.1	7
cphy36310_at	3953787	3953437	351	Cphy_0690	protein of unknown function DUF156	9.5	10.2	9.5	10.1
cphy36300_at	3953395	3952622	774	Cphy_0691	cobalt ABC transporter, inner membrane subunit CbiQ	10.5	10.9	10.4	10.8
cphy36290_at	3952371	3951637	735	Cphy_0692	ABC transporter related	10.4	10.7	10.3	10.7
cphy36270_at	3950731	3951507	777	Cphy_0693	Endonuclease/exonuclease/phosphatase	8.7	9.5	8.5	10.2
cphy36260_at	3947350	3950691	3342	Cphy_0694	hypothetical protein	7.6	8.5	7.3	9.2
cphy36240_at	3947017	3946085	933	Cphy_0695	binding-protein-dependent transport systems inner membrane component	6.5	6.9	6.6	7.6
cphy36230_at	3946069	3945158	912	Cphy_0696	binding-protein-dependent transport systems inner membrane component	6.6	7.2	6.9	8.1
cphy36220_at	3945089	3943545	1545	Cphy_0697	extracellular solute-binding protein family 1	10.9	11.1	10.7	10.5
cphy36210_at	3943471	3942434	1038	Cphy_0698	transcriptional regulator, LacI family	10.3	10.3	10.3	9.9
cphy36200_at	3942297	3940066	2232	Cphy_0699	glycoside hydrolase family 3 domain protein	10.4	10.6	10.3	10.5
cphy36190_at	3939368	3939790	423	Cphy_0700	protein of unknown function DUF296	13.2	13.2	13.3	13.2
cphy36180_at	3939054	3938380	675	Cphy_0701	hypothetical protein	6.9	7.1	6.4	7
cphy36170_at	3938352	3937684	669	Cphy_0702	hypothetical protein	6.9	7.3	6.5	7.2
cphy36160_at	3937654	3935663	1992	Cphy_0703	Spore coat protein CotH	7.3	7.7	6.9	7.7
cphy36150_at	3935623	3934937	687	Cphy_0704	two component transcriptional regulator, winged helix family	11.4	11.6	11.2	11.6
cphy36140_at	3934933	3933635	1299	Cphy_0705	integral membrane sensor signal transduction histidine kinase	11.8	11.8	11.6	12
cphy36130_at	3933361	3932966	396	Cphy_0706	LrgA family protein	10	9.4	9.2	9.3
cphy36120_at	3932969	3932277	693	Cphy_0707	LrgB family protein	9.9	9.4	9.4	9.3
cphy36110_at	3932190	3928045	4146	Cphy_0708	DEAD/DEAH box helicase domain protein	11	10.6	11	10.2
cphy36100_at	3927080	3927958	879	Cphy_0709	transcriptional regulator, AraC family	10.8	10.6	10.7	10.8
cphy36080_at	3926701	3925682	1020	Cphy_0710	NAD-dependent epimerase/dehydratase	11.4	10.2	11.3	10.1
cphy36070_at	3923576	3925456	1881	Cphy_0711	glycoside hydrolase family 2 sugar binding	12.3	11.6	12.1	11.7
cphy36060_at	3923226	3922345	882	Cphy_0712	hypothetical protein	12.6	12.9	12.4	12.7
cphy36050_at	3922311	3921535	777	Cphy_0713	zinc/iron permease	13	13.2	12.8	13.1
cphy36040_at	3921404	3920901	504	Cphy_0714	GreA/GreB family elongation factor	12.8	12.5	12.7	12.2
cphy36030_at	3920740	3920312	429	Cphy_0715	hypothetical protein	12	12	12.3	11.8
cphy36020_at	3920279	3918075	2205	Cphy_0716	protein-export membrane protein, SecD/SecF family	13.9	13.7	13.8	13.5
cphy36010_at	3917814	3916966	849	Cphy_0717	protein of unknown function DUF368	9.5	9.7	9.6	9.9
cphy35970_at	3915172	3915756	585	Cphy_0718	hypothetical protein	6.6	6.5	6.6	6.7
cphy35940_at	3913409	3914101	693	Cphy_0719	protein of unknown function DUF421	8.5	5.9	6.4	6.1
cphy35930_at	3912823	3913185	363	Cphy_0720	flavin-nucleotide-binding protein-like protein	6	5.6	5.7	5.4
cphy35920_at	3912626	3911364	1263	Cphy_0721	hypothetical protein	8.7	10.1	8.4	8.3
cphy35910_at	3911124	3910960	165	Cphy_0722	protein of unknown function DUF1540	11.9	9	9.7	7.7
cphy35900_at	3910115	3910834	720	Cphy_0723	hypothetical protein	10.7	9.4	10.9	9.3
cphy35890_at	3908705	3909964	1260	Cphy_0724	NLP/P60 protein	12.3	11.2	12.4	11
cphy35880_at	3906654	3908501	1848	Cphy_0725	hypothetical protein	12.2	11.3	12.1	10.9
cphy35870_at	3906491	3906159	333	Cphy_0726	arsenate reductase and related	10.9	11.3	10.9	11.2
cphy35860_at	3905985	3905359	627	Cphy_0727	protein of unknown function DUF161	10.4	10.9	10.5	10.8
cphy35850_at	3904947	3905345	399	Cphy_0728	hypothetical protein	13.6	13.9	13.4	13.9
cphy35840_at	3903771	3904436	666	Cphy_0729	proton-coupled thiamine transporter YuaJ	13.9	13.8	14	13.2
cphy35830_at	3902521	3903315	795	Cphy_0730	transcriptional regulator, AraC family	9	7.3	8.4	8.5
cphy35810_at	3902323	3901361	963	Cphy_0731	transport system permease protein	8.3	6.8	6.5	6.5
cphy35800_at	3901364	3900396	969	Cphy_0732	transport system permease protein	8.8	6.6	6.6	6.6
cphy35790_at	3900399	3899641	759	Cphy_0733	ABC transporter related	9.5	7.2	7.2	7.4
cphy35780_at	3899253	3898207	1047	Cphy_0734	periplasmic binding protein	10.7	9.2	8.9	9.4
cphy35770_at	3897375	3898010	636	Cphy_0735	Redoxin domain protein	8.7	10	8.1	10.3
cphy35760_at	3896560	3897228	669	Cphy_0736	cytochrome c biogenesis protein transmembrane region	8	9.4	7.1	9.7
cphy35750_at	3896230	3895796	435	Cphy_0737	Rhodanese domain protein	10.8	11.1	10.6	11.3
cphy35740_at	3895305	3895685	381	Cphy_0738	transcriptional regulator, MerR family	11.1	11	10.9	11
cphy35730_at	3894903	3894589	315	Cphy_0739	thioredoxin	11.4	10.4	10.5	11.2
cphy35720_at	3893762	3894436	675	Cphy_0740	transcriptional regulator, Crp/Fnr family	12.1	12.1	11.8	12.3
cphy35710_at	3893321	3891579	1743	Cphy_0741	pyruvate kinase	12.8	12.8	12.6	11.8
cphy35700_at	3890651	3891388	738	Cphy_0742	two component transcriptional regulator, winged helix family	12.9	12.8	12.9	12.6
cphy35690_at	3889541	3890569	1029	Cphy_0743	integral membrane sensor signal transduction histidine kinase	13.1	13	12.8	12.7
cphy35680_at	3889173	3887245	1929	Cphy_0744	ATP-dependent endonuclease of the OLD family-like protein	11	11.7	11.5	11.6
cphy35670_at	3887062	3886112	951	Cphy_0745	peptidase U61 LD-carboxypeptidase A	11.3	11.8	11.5	11.6
cphy35660_at	3885963	3884872	1092	Cphy_0746	metal dependent phosphohydrolase	13.7	13.1	13.7	12.9
cphy35650_at	3884678	3883695	984	Cphy_0747	C_GCAxxG_C_C family protein	13.5	13.2	13.5	13.1
cphy35640_at	3883235	3881277	1959	Cphy_0748	threonyl-tRNA synthetase	13	13	12.9	13.1
cphy35630_at	3881109	3879109	2001	Cphy_0749	methyl-accepting chemotaxis sensory transducer	7.1	7.1	6.8	7.5
cphy35620_at	3879015	3877960	1056	Cphy_0750	peptidylprolyl isomerase FKBP-type	11.1	11.9	10.7	12.4
cphy35610_at	3877702	3876317	1386	Cphy_0751	GerA spore germination protein	7.1	6.2	6	6.5
cphy35600_at	3876104	3875388	717	Cphy_0752	purine nucleoside phosphorylase	14.3	14.4	14.3	14.5
cphy35590_at	3875253	3874588	666	Cphy_0753	deoxyribose-phosphate aldolase	14	14.1	14.1	14.2
cphy35580_at	3874539	3874012	528	Cphy_0754	cytidine deaminase	13.5	13.7	13.6	14
cphy35570_at	3873649	3872486	1164	Cphy_0755	basic membrane lipoprotein	10.2	8.2	8.3	8.4
cphy35560_at	3872384	3870855	1530	Cphy_0756	ABC transporter related	7.7	7	6.7	7.1
cphy35550_at	3870851	3869424	1428	Cphy_0757	inner-membrane translocator	8	7	7	7.4
cphy35540_at	3869424	3868471	954	Cphy_0758	inner-membrane translocator	8.8	8.6	8.2	8.7
cphy35530_at	3866872	3868377	1506	Cphy_0759	Carboxypeptidase Taq	13.3	13.2	13.1	13.1
cphy35510_at	3866310	3865447	864	Cphy_0760	protein of unknown function DUF161	10.4	10.1	10.5	9.7
cphy35500_at	3864952	3863744	1209	Cphy_0761	tyrosyl-tRNA synthetase	8.9	8.4	9.1	8.8
cphy35490_at	3863625	3862423	1203	Cphy_0762	hypothetical protein	9.8	9.4	9.7	9.2
cphy35480_at	3861828	3861184	645	Cphy_0763	hypothetical protein	7.6	6.5	6.2	6.5
cphy35460_at	3860601	3859429	1173	Cphy_0764	basic membrane lipoprotein	9.3	10.2	9	10
cphy35450_at	3858990	3857455	1536	Cphy_0765	ABC transporter related	9.4	10.7	9.3	10.5
cphy35440_at	3857462	3856362	1101	Cphy_0766	inner-membrane translocator	9.3	10.6	9.2	10.5
cphy35430_at	3856362	3855403	960	Cphy_0767	inner-membrane translocator	8.7	10	8.7	9.9
cphy35420_at	3854435	3855220	786	Cphy_0768	transcriptional regulator, AraC family	9.9	10.1	9.6	10
cphy35410_at	3854310	3852988	1323	Cphy_0769	glycoside hydrolase family 4	7.4	7.3	6.6	7.5
cphy35400_at	3852891	3851836	1056	Cphy_0770	hypothetical protein	7.5	7.5	7.1	7.7
cphy35390_at	3851784	3850717	1068	Cphy_0771	two component transcriptional regulator, AraC family	7.6	8	7.3	7.9
cphy35380_at	3850691	3848769	1923	Cphy_0772	integral membrane sensor signal transduction histidine kinase	7.7	8	7.4	8.2
cphy35360_at	3848490	3847555	936	Cphy_0773	binding-protein-dependent transport systems inner membrane component	8.1	8	7.8	8.3
cphy35350_at	3847491	3846655	837	Cphy_0774	binding-protein-dependent transport systems inner membrane component	7.6	8	7.3	7.9
cphy35340_at	3846584	3845019	1566	Cphy_0775	extracellular solute-binding protein family 1	7.5	7.9	7.3	8
cphy35330_at	3844972	3843878	1095	Cphy_0776	glycosyl hydrolase family 88	7.3	7.8	7.2	7.8
cphy35320_at	3843862	3842915	948	Cphy_0777	hypothetical protein	8	8.4	7.9	8.6
cphy35310_at	3842669	3842511	159	Cphy_0778	beta-lactamase domain protein	5.4	5.4	5.2	5.9
cphy35300_at	3842216	3841389	828	Cphy_0779	Cof-like hydrolase	12	13.1	12	12.9
cphy35290_at	3840897	3841367	471	Cphy_0780	hypothetical protein	12.1	11.5	12	11.3
cphy35280_at	3839951	3840649	699	Cphy_0781	protein of unknown function DUF955	10.7	10.5	10.6	11.1
cphy35270_at	3839609	3839935	327	Cphy_0782	transcriptional regulator, XRE family	12.3	12.1	12.3	12.6
cphy35260_at	3839383	3838886	498	Cphy_0783	hypothetical protein	9	9.8	9.1	11.1
cphy35240_at	3837800	3837384	417	Cphy_0784	hypothetical protein	11.7	11.9	12.4	13.2
cphy35220_at	3837198	3835918	1281	Cphy_0785	phage protein	12.4	12.5	12.8	13.7
cphy35210_at	3835905	3835426	480	Cphy_0786	phage protein	12.1	12.2	12.7	13.6
cphy35200_at	3835190	3834762	429	Cphy_0787	XkdN-like protein	10.9	10.9	11.7	12.6
cphy35180_at	3834576	3831976	2601	Cphy_0788	phage tape measure protein	11	10.9	11.9	13
cphy35170_at	3831965	3831108	858	Cphy_0789	Peptidoglycan-binding LysM	10.8	10.7	11.6	12.6
cphy35160_at	3831093	3830137	957	Cphy_0790	putative phage cell wall hydrolase	11.3	11.3	12.1	13.1
cphy35140_at	3829830	3829438	393	Cphy_0792	phage protein	9.7	9.6	10.7	11.8
cphy35130_at	3829438	3828365	1074	Cphy_0793	putative phage tail protein	11.1	11.1	11.9	13
cphy35120_at	3828375	3827836	540	Cphy_0794	hypothetical protein	10.8	10.9	11.6	13
cphy35110_at	3827831	3826731	1101	Cphy_0795	hypothetical protein	11	11	11.8	12.9
cphy35100_at	3826719	3825454	1266	Cphy_0796	hypothetical protein	10.8	11	11.5	12.9
cphy35090_at	3825442	3825065	378	Cphy_0797	hypothetical protein	11.3	11.5	12	13.1
cphy35070_at	3824828	3824346	483	Cphy_0798	toxin secretion/phage lysis holin	8.9	9.2	10	11.3
cphy35060_at	3824353	3823703	651	Cphy_0799	hypothetical protein	9.4	9.5	10.2	11.6
cphy35050_at	3823333	3823578	246	Cphy_0800	hypothetical protein	9.2	9	9.4	9
cphy35040_at	3822839	3822417	423	Cphy_0801	hypothetical protein	10.6	11.2	10.6	11.5
cphy35030_at	3821403	3822227	825	Cphy_0802	binding-protein-dependent transport systems inner membrane component	7.4	7.7	7.3	7.9
cphy35020_at	3820624	3821406	783	Cphy_0803	ABC transporter related	7.1	7.3	6.9	7.2
cphy35010_at	3819476	3818259	1218	Cphy_0804	hypothetical protein	13.9	14.1	13.8	14.1
cphy35000_at	3818137	3815660	2478	Cphy_0805	extracellular solute-binding protein family 5	14.7	14.9	14.7	14.9
cphy34990_at	3815544	3814555	990	Cphy_0806	binding-protein-dependent transport systems inner membrane component	13.9	14.2	13.9	14.2
cphy34980_at	3814542	3813493	1050	Cphy_0807	binding-protein-dependent transport systems inner membrane component	13.6	13.8	13.7	13.9
cphy34970_at	3813480	3812299	1182	Cphy_0808	oligopeptide/dipeptide ABC transporter, ATPase subunit	14.1	14.2	14	14.3
cphy34960_at	3812306	3811338	969	Cphy_0809	oligopeptide/dipeptide ABC transporter, ATPase subunit	13.9	14.2	14	14.3
cphy34950_at	3810963	3810643	321	Cphy_0810	hypothetical protein	11.1	11	11.2	10.8
cphy34940_at	3810267	3809710	558	Cphy_0811	hypothetical protein	8.4	8.3	8.4	8.4
cphy34930_at	3809504	3807150	2355	Cphy_0812	extracellular solute-binding protein family 5	10.8	13.1	11.3	13.9
cphy34920_at	3806881	3805895	987	Cphy_0813	binding-protein-dependent transport systems inner membrane component	9.7	11.6	9.9	12.6
cphy34910_at	3805811	3804000	1812	Cphy_0814	binding-protein-dependent transport systems inner membrane component	9.8	11.5	10	12.6
cphy34900_at	3803990	3802830	1161	Cphy_0815	oligopeptide/dipeptide ABC transporter, ATPase subunit	10.3	12	10.4	12.8
cphy34890_at	3802828	3801809	1020	Cphy_0816	oligopeptide/dipeptide ABC transporter, ATPase subunit	10.3	11.9	10.3	12.8
cphy34880_at	3801465	3800920	546	Cphy_0817	hypothetical protein	10	10.1	10	10.6
cphy34870_at	3800469	3798850	1620	Cphy_0818	Radical SAM domain protein	12	11.1	11.3	11.3
cphy34860_at	3798654	3797812	843	Cphy_0819	hypothetical protein	11	10.1	10.4	10.4
cphy34850_at	3797819	3797007	813	Cphy_0820	hypothetical protein	10.9	10.1	10.4	10.6
cphy34840_at	3796946	3796689	258	Cphy_0821	hypothetical protein	12	9.8	10.4	9.4
cphy34830_at	3795439	3796629	1191	Cphy_0822	HAD-superfamily hydrolase, subfamily IA, variant 3	11	11.3	11.1	11.5
cphy34820_at	3795206	3794862	345	Cphy_0823	hypothetical protein	12	12.3	11.9	12
cphy34810_at	3794458	3794856	399	Cphy_0824	hypothetical protein	9.8	10.1	9.3	9.7
cphy34800_at	3794098	3793601	498	Cphy_0825	adenylate cyclase	11.2	11.4	11.5	11.3
cphy34790_at	3793279	3791945	1335	Cphy_0826	Glutamate dehydrogenase (NADP(+))	12.4	12.5	11.8	12
cphy34780_at	3790464	3791699	1236	Cphy_0827	Spore germination protein	8.5	6.9	7	7
cphy34770_at	3789359	3790474	1116	Cphy_0828	hypothetical protein	8.9	7.1	7.2	7.5
cphy34760_at	3787752	3789230	1479	Cphy_0829	GerA spore germination protein	8.2	7	7.3	7.1
cphy34750_at	3786442	3787431	990	Cphy_0830	Redoxin domain protein	8.2	9	8	9.2
cphy34740_at	3785738	3786412	675	Cphy_0831	cytochrome c biogenesis protein transmembrane region	7.2	7.8	6.8	8
cphy34730_at	3784495	3785250	756	Cphy_0832	protein of unknown function DUF218	10.8	11.4	10.7	11.4
cphy34710_at	3783727	3782879	849	Cphy_0833	hypothetical protein	11	10	10.8	10
cphy34700_at	3782910	3781972	939	Cphy_0834	hypothetical protein	9.8	8.4	9.9	8.9
cphy34690_at	3781975	3781298	678	Cphy_0835	hypothetical protein	9.3	8.1	9.5	8.6
cphy34680_at	3781296	3780442	855	Cphy_0836	hypothetical protein	8.6	7.7	9	8.4
cphy34670_at	3780452	3778710	1743	Cphy_0837	AAA ATPase	9.1	8.7	9.5	9.2
cphy34660_at	3778713	3777178	1536	Cphy_0838	hypothetical protein	6.8	6.5	6.9	7.1
cphy34650_at	3777171	3776740	432	Cphy_0839	hypothetical protein	6.6	6.3	6.6	7.1
cphy34640_at	3776429	3775989	441	Cphy_0840	hypothetical protein	6	6.3	6.1	6.8
cphy34620_at	3775708	3775247	462	Cphy_0841	hypothetical protein	6.6	6.8	6.7	7.1
cphy34610_at	3775245	3774763	483	Cphy_0842	hypothetical protein	6.9	6.9	6.9	7.6
cphy34600_at	3774717	3773590	1128	Cphy_0843	hypothetical protein	6.6	6.9	6.6	7.1
cphy34590_at	3773423	3772104	1320	Cphy_0844	hypothetical protein	13.4	13.2	13.3	12.9
cphy34580_at	3772102	3768164	3939	Cphy_0845	hypothetical protein	12.2	11.7	12.3	11.3
cphy34520_at	3766098	3765310	789	Cphy_0847	ABC-type amino acid transport/signal transduction systems periplasmic component/domain-like protein	10.3	10.9	9.1	10.9
cphy34510_at	3765044	3764337	708	Cphy_0848	polar amino acid ABC transporter, inner membrane subunit	8.9	9.5	8.1	9.6
cphy34500_at	3764347	3763604	744	Cphy_0849	ABC transporter related	8.1	8.5	7.3	8.6
cphy34490_at	3762187	3763473	1287	Cphy_0850	hypothetical protein	13	12.7	12.6	13.1
cphy34480_at	3761429	3760824	606	Cphy_0851	two component transcriptional regulator, LuxR family	11.5	10.8	11.8	10.2
cphy34470_at	3760702	3760010	693	Cphy_0852	hypothetical protein	10	9.3	10.5	9.1
cphy34460_at	3759994	3758276	1719	Cphy_0853	putative signal transduction histidine kinase	10.3	9.7	10.6	9.4
cphy34450_at	3757997	3757548	450	Cphy_0854	transcriptional regulator, TrmB	10.8	11.5	10.6	11.5
cphy34440_at	3757545	3755278	2268	Cphy_0855	ABC transporter related	11.6	12.1	11.3	12.4
cphy34430_at	3755281	3753401	1881	Cphy_0856	ABC transporter related	12.2	12.7	11.8	13.1
cphy34420_at	3753149	3750447	2703	Cphy_0857	Cellobiose phosphorylase-like protein	7.5	7.6	8	7.4
cphy34400_at	3749938	3748601	1338	Cphy_0858	glycoside hydrolase family 30	10.2	8.9	10.6	9.6
cphy34380_at	3748345	3747827	519	Cphy_0859	hypothetical protein	8.8	8	9.4	8.6
cphy34370_at	3747711	3746770	942	Cphy_0860	binding-protein-dependent transport systems inner membrane component	8.8	8.3	10	8.8
cphy34360_at	3746758	3745850	909	Cphy_0861	binding-protein-dependent transport systems inner membrane component	8.9	8.8	10.3	9.3
cphy34350_at	3745827	3744121	1707	Cphy_0862	extracellular solute-binding protein family 1	11.2	10.5	12.5	11.1
cphy34340_at	3743930	3742131	1800	Cphy_0863	histidine kinase internal region	8.4	8.3	9.1	8.4
cphy34330_at	3742115	3740604	1512	Cphy_0864	two component transcriptional regulator, AraC family	8.7	8.6	9.2	8.4
cphy34320_at	3740553	3737461	3093	Cphy_0865	hypothetical protein	9.7	9.5	10.1	9.6
cphy34300_at	3736822	3735674	1149	Cphy_0866	beta-lactamase	11.2	11.9	10.8	11.5
cphy34290_at	3735240	3734530	711	Cphy_0867	two component transcriptional regulator, winged helix family	9.5	9.6	9	10.4
cphy34280_at	3734508	3731974	2535	Cphy_0868	integral membrane sensor signal transduction histidine kinase	10	10.3	9.8	11.4
cphy34270_at	3730873	3731736	864	Cphy_0869	degV family protein	13.7	14.4	14.1	14.4
cphy34260_at	3730274	3730134	141	Cphy_0870	hypothetical protein	13.6	13.8	13.7	13.8
cphy34250_at	3729818	3728352	1467	Cphy_0871	Radical SAM domain protein	12.5	12.2	12.6	12.7
cphy34240_at	3728291	3727671	621	Cphy_0872	Methyltransferase type 12	11.8	11.5	11.9	12
cphy34230_at	3727359	3726721	639	Cphy_0873	hypothetical protein	12.6	12.8	12.6	12.9
cphy34220_at	3724137	3726419	2283	Cphy_0874	hypothetical protein	11	10.6	10.8	9.9
cphy34210_at	3723789	3721879	1911	Cphy_0875	glycoside hydrolase family 43	11.3	11.4	11.3	11.3
cphy34200_at	3721639	3719861	1779	Cphy_0876	single-stranded-DNA-specific exonuclease RecJ	12.2	13.1	12.4	13.2
cphy34190_at	3719627	3719313	315	Cphy_0877	hypothetical protein	9.9	10.6	10.1	10.8
cphy34180_at	3718328	3719188	861	Cphy_0878	hypothetical protein	11.4	11.1	10	11.8
cphy34170_at	3717945	3717115	831	Cphy_0879	tRNA pseudouridine synthase A	11.3	11.1	11.1	11.2
cphy34160_at	3716905	3716507	399	Cphy_0880	NUDIX hydrolase	11	10.7	10.7	10.8
cphy34150_at	3716422	3715151	1272	Cphy_0881	dihydroorotase, multifunctional complex type	11.8	11.4	11.6	11.5
cphy34140_at	3714889	3713960	930	Cphy_0882	orotidine 5'-phosphate decarboxylase	12.7	12.8	12.4	12.4
cphy34130_at	3713940	3712585	1356	Cphy_0883	MATE efflux family protein	11.2	11.3	11.1	11
cphy34120_at	3711644	3712255	612	Cphy_0884	SNARE associated Golgi protein	10.7	7.6	8	6.7
cphy34110_at	3711491	3710442	1050	Cphy_0885	Competence protein-like protein	11.1	10.9	10.9	10.7
cphy34100_at	3710411	3709443	969	Cphy_0886	hypothetical protein	11.7	11.4	11.7	11.3
cphy34090_at	3709035	3709304	270	Cphy_0887	hypothetical protein	10.8	8.5	8	7.8
cphy34080_at	3707775	3708992	1218	Cphy_0888	hypothetical protein	11.5	9.3	8.6	8.4
cphy34070_at	3707142	3707621	480	Cphy_0889	quorum-sensing autoinducer 2 (AI-2), LuxS	13.3	13.3	13.1	13.2
cphy34050_at	3706916	3705675	1242	Cphy_0891	Haloacid dehalogenase domain protein hydrolase	11.7	12.1	11.7	12.1
cphy34040_at	3705521	3704565	957	Cphy_0892	D-isomer specific 2-hydroxyacid dehydrogenase NAD-binding	11.5	12	11.5	12
cphy34030_at	3702958	3704427	1470	Cphy_0893	Catalase	10.7	9.2	8.2	7.3
cphy34020_at	3701609	3702721	1113	Cphy_0894	extracellular solute-binding protein family 1	10.7	11.5	10.4	11.4
cphy34010_at	3700772	3701584	813	Cphy_0895	Ornithine carbamoyltransferase	10.5	11.2	10.1	10.9
cphy34000_at	3699999	3700778	780	Cphy_0896	binding-protein-dependent transport systems inner membrane component	10.5	11.2	10	10.9
cphy33990_at	3698816	3699892	1077	Cphy_0897	spermidine/putrescine ABC transporter ATPase subunit	10.4	11	9.7	10.5
cphy33980_at	3698265	3698804	540	Cphy_0898	transcriptional regulator, XRE family	8.5	9.3	7.8	8.6
cphy33960_at	3697811	3697056	756	Cphy_0899	hypothetical protein	6.9	7.7	6.4	7.8
cphy33950_at	3694886	3696886	2001	Cphy_0900	ABC transporter related	12.7	13.1	12.7	13.3
cphy33940_at	3694324	3693677	648	Cphy_0901	CoA-binding domain protein	13.2	13.3	13	13.1
cphy33930_at	3693680	3692913	768	Cphy_0902	hypothetical protein	13.2	13.2	13.2	13.2
cphy33920_at	3692888	3692520	369	Cphy_0903	holo-acyl-carrier-protein synthase	12.7	12.4	12.4	12.1
cphy33910_at	3692506	3690959	1548	Cphy_0904	carbohydrate kinase, YjeF related protein	11.8	11.9	11.9	11.6
cphy33900_at	3690966	3689797	1170	Cphy_0905	alanine racemase	13.4	14	13.2	14
cphy33890_at	3689664	3689317	348	Cphy_0906	transcriptional modulator of MazE/toxin, MazF	12.2	13	12.2	12.9
cphy33880_at	3688828	3687365	1464	Cphy_0907	protein of unknown function DUF21	13.3	13.5	13.2	13.6
cphy33870_at	3686483	3685710	774	Cphy_0908	protein of unknown function DUF1212	9.8	9.3	9.8	8.9
cphy33860_at	3685713	3685111	603	Cphy_0909	hypothetical protein	9	8.5	8.9	7.5
cphy33850_at	3685053	3684574	480	Cphy_0910	protein of unknown function DUF163	10.3	9.9	10.4	9.3
cphy33830_at	3684330	3683791	540	Cphy_0911	hypothetical protein	10.5	10.7	10.3	10.3
cphy33820_at	3683441	3682971	471	Cphy_0912	RNA polymerase, sigma-24 subunit, ECF subfamily	5.9	6	5.9	6.2
cphy33810_at	3682966	3682235	732	Cphy_0913	hypothetical protein	6.2	6.3	6.2	6.3
cphy33800_at	3682234	3681362	873	Cphy_0914	ABC transporter related	7.4	7.6	7.4	7.7
cphy33790_at	3681359	3680094	1266	Cphy_0915	hypothetical protein	6.9	7.3	6.9	7.2
cphy33780_at	3680082	3678928	1155	Cphy_0916	hypothetical protein	7.7	8	7.7	8.1
cphy33740_at	3675702	3674500	1203	Cphy_0919	hypothetical protein	12.2	12.4	12.2	12.4
cphy33730_at	3674291	3673278	1014	Cphy_0920	hypothetical protein	12.2	12.2	12.3	12.3
cphy33720_at	3672663	3672151	513	Cphy_0921	hypothetical protein	12	12.5	12.3	12.4
cphy33710_at	3671788	3670271	1518	Cphy_0923	hypothetical protein	12.1	12.3	12.2	12.2
cphy33700_at	3670081	3669266	816	Cphy_0924	hypothetical protein	11.5	11.7	11.6	11.5
cphy33690_at	3668598	3667213	1386	Cphy_0925	hypothetical protein	12.5	12.5	12.4	12.2
cphy33680_at	3666836	3666642	195	Cphy_0926	hypothetical protein	10.7	10.7	11.3	10.6
cphy33770_s_at	3678447	3677839	609	Cphy_0927	hypothetical protein	13.1	13.2	13.2	13.2
cphy33660_at	3663023	3665323	2301	Cphy_0928	transcriptional regulator, AraC family	7.5	7.6	7.5	7.5
cphy33650_at	3662786	3661827	960	Cphy_0929	binding-protein-dependent transport systems inner membrane component	7.7	8.7	7.9	8.8
cphy33640_at	3661813	3660929	885	Cphy_0930	binding-protein-dependent transport systems inner membrane component	7.7	8.7	7.7	9
cphy33630_at	3660861	3659227	1635	Cphy_0931	extracellular solute-binding protein family 1	9.5	10.6	9.6	10.9
cphy33620_at	3659111	3656859	2253	Cphy_0932	polysaccharide lyase family 8	7.3	8.2	7.4	8.1
cphy33610_at	3656797	3655745	1053	Cphy_0933	hypothetical protein	8.6	9.5	8.6	9.3
cphy33600_at	3655672	3654497	1176	Cphy_0934	glycosyl hydrolase family 88	9.1	9.6	9.2	9.6
cphy33590_at	3654205	3652289	1917	Cphy_0935	HD superfamily phosphohydrolase-like protein	11.8	12	11.6	12.1
cphy33580_at	3652292	3651936	357	Cphy_0936	hypothetical protein	11.8	11.9	11.7	12
cphy33560_at	3651494	3649755	1740	Cphy_0937	ABC transporter related	10.9	11.1	10.8	11.3
cphy33550_at	3649290	3646867	2424	Cphy_0938	leucyl-tRNA synthetase	12.1	11.9	12	11.9
cphy33540_at	3646386	3642415	3972	Cphy_0939	hypothetical protein	12.1	12.8	12.2	13.4
cphy33530_at	3642128	3641670	459	Cphy_0940	RNA polymerase, sigma-24 subunit, ECF subfamily	10.1	10.6	9.3	10.6
cphy33520_at	3641673	3640948	726	Cphy_0941	hypothetical protein	9.9	10.5	9.2	10.4
cphy33490_at	3640132	3639533	600	Cphy_0944	hypothetical protein	9.9	10.4	9.1	10.2
cphy33460_at	3639114	3635248	3867	Cphy_0945	hypothetical protein	11.6	12.4	11.7	12.9
cphy33430_at	3634672	3634112	561	Cphy_0946	RNA polymerase, sigma-24 subunit, ECF subfamily	10.8	11.4	10.8	12
cphy33420_at	3634115	3633150	966	Cphy_0947	hypothetical protein	11.5	12.2	11.5	12.7
cphy33410_at	3632742	3632954	213	Cphy_0948	hypothetical protein	6.1	6.3	6.1	6.3
cphy33400_at	3632374	3632210	165	Cphy_0949	lactoylglutathione lyase	10.9	11	10.9	10.9
cphy33390_at	3632132	3631605	528	Cphy_0950	GCN5-related N-acetyltransferase	11.8	11.6	11.7	11.4
cphy33380_at	3631557	3631324	234	Cphy_0951	hypothetical protein	11	10.7	11.1	10.4
cphy33370_at	3631282	3630755	528	Cphy_0952	GCN5-related N-acetyltransferase	12.8	12.5	12.7	12.1
cphy33360_at	3630667	3630251	417	Cphy_0953	hypothetical protein	12.5	12.3	12.6	11.9
cphy33350_at	3630088	3629897	192	Cphy_0954	transcriptional regulator, XRE family	10.6	10.3	10.7	10.2
cphy33330_at	3629641	3628688	954	Cphy_0955	Xylose isomerase domain protein TIM barrel	11.6	11.2	11.6	11.2
cphy33320_at	3628253	3626478	1776	Cphy_0956	Alanine--tRNA ligase	9.6	10.3	9.4	10.5
cphy33310_at	3625970	3624123	1848	Cphy_0957	ATPase of the ABC class-like protein	8.8	8.6	9.1	9.7
cphy33300_at	3623784	3622306	1479	Cphy_0958	Aldehyde Dehydrogenase_	10.2	11.3	10.4	12.8
cphy33290_at	3620974	3622122	1149	Cphy_0959	hypothetical protein	12.3	11.5	12.6	11.1
cphy33270_at	3620513	3619875	639	Cphy_0960	DNA-(apurinic or apyrimidinic site) lyase	10.1	10.3	9.7	10
cphy33250_at	3619193	3617268	1926	Cphy_0961	ABC transporter related	10.9	11.4	11.2	12.3
cphy33230_at	3616986	3616411	576	Cphy_0962	hypothetical protein	8.3	9.3	8.5	10
cphy33220_at	3616436	3615759	678	Cphy_0963	two component transcriptional regulator, winged helix family	8.8	9.9	9	10.5
cphy33210_at	3615762	3614686	1077	Cphy_0964	integral membrane sensor signal transduction histidine kinase	10	11	10	11.7
cphy33200_at	3613811	3614368	558	Cphy_0965	putative uridine kinase	9.3	9.5	9.2	9.7
cphy33170_at	3613070	3612768	303	Cphy_0966	hypothetical protein	10.8	10.8	10.7	10.9
cphy33160_at	3612536	3611619	918	Cphy_0967	hypothetical protein	7.1	7	6.7	6.4
cphy33130_at	3610913	3610092	822	Cphy_0968	nitroreductase	11.5	11.8	11.6	11.5
cphy33120_at	3609258	3609959	702	Cphy_0969	hypothetical protein	11.1	11.5	10.6	11
cphy33110_at	3607933	3609231	1299	Cphy_0970	hypothetical protein	11.5	11.7	10.9	11.1
cphy33100_at	3607707	3607297	411	Cphy_0971	transcriptional regulator, AraC family	8.5	8.5	8.4	8.5
cphy33090_at	3607300	3606719	582	Cphy_0972	Endopeptidase Clp	9.3	9.4	9.2	9.6
cphy33080_at	3606451	3605408	1044	Cphy_0973	alpha/beta hydrolase fold	11.8	12.2	11.6	12.1
cphy33070_at	3605000	3604287	714	Cphy_0974	two component transcriptional regulator, LytTR family	10	9.9	10.2	9.7
cphy33060_at	3604290	3603562	729	Cphy_0975	signal transduction histidine kinase regulating citrate/malate metabolism	10.4	10.2	10.5	9.9
cphy33030_at	3602309	3601293	1017	Cphy_0978	ABC transporter related	9.7	9.3	9.9	8.9
cphy33020_at	3601311	3600505	807	Cphy_0979	protein of unknown function DUF990	10.2	9.9	10.3	9.6
cphy33010_at	3600501	3599689	813	Cphy_0980	protein of unknown function DUF990	10	9.7	10.2	9.5
cphy33000_at	3599573	3599079	495	Cphy_0981	hypothetical protein	9.3	9.2	9.6	9
cphy32980_at	3598464	3597712	753	Cphy_0982	exodeoxyribonuclease III	12.1	12.2	12.2	12.5
cphy32970_at	3597393	3596647	747	Cphy_0983	hypothetical protein	9.6	10	9.9	10.4
cphy32960_at	3596377	3595940	438	Cphy_0984	hypothetical protein	7	7.4	7.4	7.7
cphy32950_at	3595754	3595620	135	Cphy_0985	hypothetical protein	9.9	7.9	7.8	7.3
cphy32940_at	3595444	3595202	243	Cphy_0986	hypothetical protein	9.6	8.2	7.9	7.9
cphy32930_at	3595175	3594801	375	Cphy_0987	Desulfoferrodoxin ferrous iron-binding region	8.9	7.8	7.4	7.6
cphy32920_at	3594412	3593816	597	Cphy_0988	NAD(P)H dehydrogenase (quinone)	11.2	12.3	10.9	11.9
cphy32910_at	3592245	3593654	1410	Cphy_0989	transcriptional regulator, GntR family with aminotransferase domain	9	9.7	8.6	9.7
cphy32900_at	3592126	3591320	807	Cphy_0990	phosphomethylpyrimidine kinase	9.9	9.6	9.2	10.2
cphy32890_at	3591131	3590223	909	Cphy_0991	Helix-turn-helix type 11 domain protein	11	11.2	10.9	11
cphy32880_at	3590159	3589890	270	Cphy_0992	hypothetical protein	11.6	11.9	11.5	11.7
cphy32870_at	3589849	3589127	723	Cphy_0993	hypothetical protein	10.7	10.9	10.7	10.8
cphy32860_at	3588879	3588715	165	Cphy_0994	hypothetical protein	6.7	6.8	6.7	6.7
cphy32850_at	3588616	3588332	285	Cphy_0995	hypothetical protein	8.3	8.3	8.3	8.5
cphy32840_at	3587140	3588105	966	Cphy_0996	Alpha/beta hydrolase fold-3 domain protein	7.9	8.4	7.6	7.6
cphy32820_at	3586771	3585317	1455	Cphy_0997	protein of unknown function UPF0061	10.1	10.5	9.8	10.3
cphy32810_at	3584986	3584345	642	Cphy_0998	protein of unknown function UPF0126	9	9.8	8.6	9.3
cphy32800_at	3584089	3583562	528	Cphy_0999	hypothetical protein	6	6.2	5.7	6.3
cphy32790_at	3583285	3581792	1494	Cphy_1000	C4-dicarboxylate anaerobic carrier	7.7	8	7.4	8
cphy32780_at	3581633	3581358	276	Cphy_1001	hypothetical protein	6.6	6.3	6.3	6.5
cphy32770_at	3581246	3580716	531	Cphy_1002	2'-5' RNA ligase	5.7	5.4	5	5.5
cphy32760_at	3580410	3578680	1731	Cphy_1003	FMN-binding domain protein	11.6	11.6	10.9	12.1
cphy32750_at	3578243	3577218	1026	Cphy_1004	transcriptional regulator, ArsR family	10.5	10.8	10.6	10.7
cphy32740_at	3576918	3576145	774	Cphy_1005	ABC transporter related	6.9	7.2	6.6	7.7
cphy32730_at	3575964	3575182	783	Cphy_1006	ABC-2 type transporter	6.9	7.3	6.7	7.6
cphy32720_at	3575077	3574298	780	Cphy_1007	ABC-2 type transporter	7.6	8.4	7.7	8.7
cphy32710_at	3573953	3573192	762	Cphy_1008	transcriptional regulator, MerR family	9.5	10	9.4	10.2
cphy32690_at	3572709	3571468	1242	Cphy_1009	Histidine--tRNA ligase	10.8	11.2	10.1	11.5
cphy32670_at	3570891	3569779	1113	Cphy_1010	transcriptional regulator, XRE family	10.5	10.6	9.7	10.9
cphy32660_at	3569576	3569196	381	Cphy_1011	hypothetical protein	10.4	10	9.5	10.3
cphy32650_at	3567848	3568960	1113	Cphy_1012	regulatory protein GntR HTH	7.6	7.8	7.4	7.9
cphy32640_at	3567588	3566104	1485	Cphy_1013	extracellular solute-binding protein family 1	7.3	8.3	7.1	8.8
cphy32630_at	3566087	3565179	909	Cphy_1014	binding-protein-dependent transport systems inner membrane component	7.4	8.7	7.3	9.1
cphy32620_at	3565179	3564337	843	Cphy_1015	binding-protein-dependent transport systems inner membrane component	7.8	9.1	7.9	9.3
cphy32610_at	3564315	3563239	1077	Cphy_1016	hypothetical protein	7.8	8.8	7.7	9
cphy32600_at	3563221	3562364	858	Cphy_1017	hypothetical protein	7	8	7	8.5
cphy32590_at	3562348	3560153	2196	Cphy_1018	hypothetical protein	8.7	9.6	8.4	10.1
cphy32580_at	3560026	3557756	2271	Cphy_1019	Kojibiose phosphorylase	7.8	8.5	7.6	8.9
cphy32570_at	3557756	3556491	1266	Cphy_1020	hypothetical protein	7.6	8.2	7.7	8.5
cphy32560_at	3556362	3555733	630	Cphy_1021	beta-phosphoglucomutase	6.9	7.4	7.1	7.6
cphy32550_at	3555290	3553971	1320	Cphy_1022	Na+/H+ antiporter NhaC	10	10.4	10.1	10.5
cphy32530_at	3553432	3552650	783	Cphy_1023	hypothetical protein	11.6	12	11.4	11.6
cphy32520_at	3552522	3551848	675	Cphy_1024	two component transcriptional regulator, winged helix family	11.3	11.5	11.4	11.1
cphy32510_at	3551851	3550568	1284	Cphy_1025	histidine kinase	11.4	11.3	11.3	10.8
cphy32500_at	3550397	3549642	756	Cphy_1026	ABC transporter related	11.3	11	11.1	11
cphy32490_at	3549639	3547279	2361	Cphy_1027	protein of unknown function DUF214	11.9	11.8	11.7	11.8
cphy32480_at	3545930	3547132	1203	Cphy_1028	sodium/glutamate symporter	12	12.1	12.5	12.8
cphy32470_at	3544559	3545749	1191	Cphy_1029	iron-containing alcohol dehydrogenase	15.1	15.1	15.1	15.1
cphy32460_at	3544173	3543973	201	Cphy_1030	hypothetical protein	8.1	8.3	8.3	8.5
cphy32450_at	3543944	3543351	594	Cphy_1031	hypothetical protein	8.1	8.1	8.1	8.3
cphy32440_at	3543334	3542378	957	Cphy_1032	PfkB domain protein	11.9	12.5	12	12.4
cphy32430_at	3541781	3541293	489	Cphy_1033	GCN5-related N-acetyltransferase	7.2	7	6.9	7.7
cphy32420_at	3540798	3540241	558	Cphy_1034	NUDIX hydrolase	11.5	11.5	11.6	11.6
cphy32410_at	3540029	3538560	1470	Cphy_1035	methyl-accepting chemotaxis sensory transducer	12.8	12.4	12.9	12.6
cphy32400_at	3538447	3538151	297	Cphy_1036	hypothetical protein	7.2	7.4	7.4	7.8
cphy32380_at	3537514	3535982	1533	Cphy_1037	ABC transporter related	7.1	7.2	6.8	7.6
cphy32370_at	3535498	3535845	348	Cphy_1038	hypothetical protein	8.8	7.9	9.1	8.6
cphy32360_at	3534456	3535403	948	Cphy_1039	protein of unknown function DUF161	9.8	9.6	9.9	10.3
cphy32350_at	3533976	3533509	468	Cphy_1040	protein tyrosine phosphatase	10.9	10.7	11.2	10.7
cphy32340_at	3533453	3532740	714	Cphy_1041	pseudouridine synthase	10.7	10.5	10.9	10.5
cphy32330_at	3532543	3532334	210	Cphy_1042	hypothetical protein	10.4	10.1	10.9	10
cphy32320_at	3532341	3531448	894	Cphy_1043	Radical SAM domain protein	9.6	9.3	9.9	9.4
cphy32310_at	3531304	3531122	183	Cphy_1044	hypothetical protein	7.4	7.1	7.6	7.2
cphy32300_at	3530668	3530168	501	Cphy_1045	RNA polymerase, sigma-24 subunit, ECF subfamily	7.7	8.1	7.7	8.2
cphy32290_at	3530181	3529285	897	Cphy_1046	hypothetical protein	8.5	8.8	8.5	8.9
cphy32280_at	3529165	3528926	240	Cphy_1047	holin, SPP1 family	9.7	7.9	8	7.9
cphy32270_at	3528550	3527420	1131	Cphy_1048	oxidoreductase domain protein	11.7	11.9	11.5	11.6
cphy32260_at	3527408	3526437	972	Cphy_1049	aldo/keto reductase	11.1	11.5	11	11.1
cphy32250_at	3526416	3525385	1032	Cphy_1050	aldo/keto reductase	12	12.2	11.9	12.1
cphy32240_at	3523832	3525184	1353	Cphy_1051	diguanylate cyclase/phosphodiesterase	12.9	12.8	12.7	12.9
cphy32230_at	3523638	3522637	1002	Cphy_1052	protein of unknown function DUF1113	11.6	11.9	11.7	12.3
cphy32220_at	3522520	3521264	1257	Cphy_1053	methyl-accepting chemotaxis sensory transducer	11.3	11.8	11.3	12.1
cphy32210_at	3520861	3519935	927	Cphy_1054	hypothetical protein	12.8	12.1	12.6	12.3
cphy32200_at	3519779	3518115	1665	Cphy_1055	ABC transporter related	12.9	12.2	12.5	12.3
cphy32190_at	3518121	3516481	1641	Cphy_1056	ABC transporter related	13.5	12.8	13	12.9
cphy32180_at	3516277	3515339	939	Cphy_1057	ABC transporter related	14.2	14.2	14	14
cphy32170_at	3515352	3514021	1332	Cphy_1058	ABC-type Na+ efflux pump permease component-like protein	13.7	13.7	13.7	13.5
cphy32160_at	3513994	3512624	1371	Cphy_1059	ABC-type Na+ efflux pump permease component-like protein	14.6	14.5	14.4	14.4
cphy32150_at	3512312	3511254	1059	Cphy_1060	transcriptional regulator, LacI family	10.5	11.2	10.3	11.1
cphy32140_at	3511125	3510049	1077	Cphy_1061	mannonate dehydratase	10.5	11	10.3	11.3
cphy32130_at	3510027	3508408	1620	Cphy_1062	Mannitol dehydrogenase domain	11.3	11.7	11.3	12.1
cphy32120_at	3507986	3504195	3792	Cphy_1063	hypothetical protein	7.6	8	8	8.7
cphy32110_at	3502950	3504089	1140	Cphy_1064	metallophosphoesterase	12	12.3	11.7	12.3
cphy32100_at	3502751	3502512	240	Cphy_1065	hypothetical protein	11	11.6	10.8	11.7
cphy32090_at	3502076	3500352	1725	Cphy_1066	Na+/H+ antiporter NhaC	9	9.5	8.9	9.8
cphy32060_at	3499515	3498154	1362	Cphy_1067	MATE efflux family protein	13.2	12.9	13.3	12.8
cphy32050_at	3497758	3495251	2508	Cphy_1068	ABC-type phosphate transport system periplasmic component-like protein	11.5	10.2	11.5	10
cphy32040_at	3495159	3494242	918	Cphy_1069	protein of unknown function DUF6 transmembrane	11.9	11.6	12	11.1
cphy32030_at	3494230	3493238	993	Cphy_1070	protein of unknown function DUF161	11.5	11.1	11.4	10.8
cphy32020_at	3492730	3490544	2187	Cphy_1071	glycoside hydrolase family 26	13.3	12.9	12.7	12.4
cphy31990_at	3488913	3487591	1323	Cphy_1074	extracellular solute-binding protein family 1	7.6	6.6	9	7
cphy31980_at	3487531	3486689	843	Cphy_1075	binding-protein-dependent transport systems inner membrane component	6.6	6.6	7	6.6
cphy31970_at	3486689	3485826	864	Cphy_1076	binding-protein-dependent transport systems inner membrane component	8	7.7	8.4	8
cphy31960_at	3485684	3484647	1038	Cphy_1077	transcriptional regulator, LacI family	13.4	13.5	13.5	13.6
cphy31950_at	3484616	3484035	582	Cphy_1078	hypothetical protein	12.5	12.8	12.7	12.9
cphy31940_at	3483705	3482845	861	Cphy_1079	hypothetical protein	8.1	7.8	8	8.2
cphy31930_at	3482848	3481892	957	Cphy_1080	peptidase U32	8.6	8.1	8.6	8.2
cphy31920_at	3480268	3481890	1623	Cphy_1081	diguanylate cyclase	12.2	10.6	12	10.5
cphy31910_at	3478909	3480252	1344	Cphy_1082	diguanylate cyclase	12.8	11.4	12.7	11.1
cphy31900_at	3478666	3477905	762	Cphy_1083	ABC transporter related	9	9.5	9.6	10
cphy31890_at	3477734	3476286	1449	Cphy_1084	Peptidase M1 membrane alanine aminopeptidase	12.2	12.3	12.4	12.1
cphy31880_at	3476189	3475815	375	Cphy_1085	protein of unknown function DUF419	9.1	9.2	9.5	9.3
cphy31860_at	3475034	3474507	528	Cphy_1086	RNA polymerase, sigma-24 subunit, ECF subfamily	11	10.8	11.1	12.4
cphy31850_at	3474424	3472901	1524	Cphy_1087	hypothetical protein	12	11.8	12	13.3
cphy31830_at	3471025	3472308	1284	Cphy_1088	putative transcriptional regulator, GntR family	13.8	13.9	13.5	13.6
cphy31810_at	3470199	3468706	1494	Cphy_1089	extracellular solute-binding protein family 1	12.5	12.3	12.2	11.8
cphy31800_at	3468618	3467734	885	Cphy_1090	binding-protein-dependent transport systems inner membrane component	11.7	11.7	11.7	11
cphy31790_at	3467720	3466824	897	Cphy_1091	binding-protein-dependent transport systems inner membrane component	11.2	11.1	11.3	10.4
cphy31780_at	3466809	3466153	657	Cphy_1092	hypothetical protein	11.8	11.6	11.9	11.1
cphy31760_at	3464840	3463524	1317	Cphy_1093	GTP-binding proten HflX	12	12.1	12.4	12.8
cphy31740_at	3463334	3462822	513	Cphy_1094	RNA polymerase, sigma-24 subunit, ECF subfamily	10.5	10.2	10.3	10.9
cphy31730_at	3462829	3462083	747	Cphy_1095	signal peptidase I	9.7	9.7	9.6	10.1
cphy31720_at	3462058	3461447	612	Cphy_1096	ABC transporter related	10.2	10.4	10	10.7
cphy31710_at	3461433	3460660	774	Cphy_1097	hypothetical protein	9.7	10	9.6	10.3
cphy31700_at	3460425	3458977	1449	Cphy_1098	FAD dependent oxidoreductase	9.9	10.2	9.6	10.4
cphy31690_at	3458650	3458129	522	Cphy_1099	G:T/U mismatch-specific DNA glycosylase	9.2	9.6	9.4	9.8
cphy31680_at	3458079	3457057	1023	Cphy_1100	peptidase M42 family protein	12.2	12.1	12.1	11.9
cphy31670_at	3456498	3456920	423	Cphy_1101	hypothetical protein	10.1	10.5	10	10.6
cphy31660_at	3455420	3456289	870	Cphy_1102	transcriptional regulator, LysR family	9.7	10.4	9.6	10.6
cphy31650_at	3455044	3454073	972	Cphy_1103	oxidoreductase domain protein	13.2	13.4	13.3	13.6
cphy31630_at	3452224	3453417	1194	Cphy_1104	Parallel beta-helix repeat	8.9	9.2	9.1	10.9
cphy31610_at	3451100	3450033	1068	Cphy_1105	Nicotinate-nucleotide--dimethylbenzimidazole phosphoribosyltransferase	11.4	12.1	11.3	11.7
cphy31600_at	3450036	3449476	561	Cphy_1106	hypothetical protein	11.5	12.1	11.5	11.7
cphy31590_at	3449426	3448725	702	Cphy_1107	cobalamin-5-phosphate synthase CobS	12.2	12.6	12.1	12.1
cphy31580_at	3448747	3448331	417	Cphy_1108	cobalamin biosynthesis protein CobU, putative, truncation	11.9	12.3	12	11.9
cphy31570_at	3448353	3447721	633	Cphy_1109	Phosphoglycerate mutase	12.2	12.6	12.2	12.1
cphy31560_at	3447693	3446674	1020	Cphy_1110	cobalamin biosynthesis protein CobD	11.7	12.2	11.7	11.7
cphy31550_at	3446517	3445429	1089	Cphy_1111	aminotransferase class I and II	11.5	12	11.6	11.6
cphy31540_at	3445411	3443870	1542	Cphy_1112	cobyric acid synthase CobQ	12.4	12.7	12.4	12.5
cphy31530_at	3443873	3443349	525	Cphy_1113	ATP:corrinoid adenosyltransferase BtuR/CobO/CobP	12.4	12.7	12.3	12.6
cphy31520_at	3443329	3442775	555	Cphy_1114	NADPH-dependent FMN reductase	11.8	12.1	11.8	11.9
cphy31500_at	3442051	3440774	1278	Cphy_1115	seryl-tRNA synthetase	12.5	12.5	12.6	12.6
cphy31490_at	3440501	3439131	1371	Cphy_1116	MATE efflux family protein	9.7	9.7	9.3	9.2
cphy31480_at	3438986	3438009	978	Cphy_1117	L-lactate dehydrogenase	9.6	9.6	9.4	9.3
cphy31470_at	3437401	3435776	1626	Cphy_1118	extracellular solute-binding protein family 1	10.8	10.4	11.3	11.6
cphy31460_at	3435705	3434749	957	Cphy_1119	binding-protein-dependent transport systems inner membrane component	8.1	8	8.4	8.5
cphy31450_at	3434738	3433869	870	Cphy_1120	binding-protein-dependent transport systems inner membrane component	9	8.9	9.3	9.5
cphy31440_at	3433847	3432954	894	Cphy_1121	glucokinase regulatory-like protein	9.9	9.8	10.1	10.4
cphy31430_at	3432031	3432888	858	Cphy_1122	transcriptional regulator, RpiR family	8.9	9.8	8.9	9.5
cphy31420_at	3430827	3432011	1185	Cphy_1123	protein of unknown function UPF0075	9.1	9.6	8.8	9.4
cphy31410_at	3430691	3429546	1146	Cphy_1124	hypothetical protein	8	8.2	8.1	8.3
cphy31400_at	3429344	3427791	1554	Cphy_1125	glycoside hydrolase family 3 domain protein	7.9	8.3	7.9	8.4
cphy31390_at	3427738	3426797	942	Cphy_1126	ATPase BadF/BadG/BcrA/BcrD type	9.3	9.8	9.6	10.1
cphy31380_at	3426804	3426307	498	Cphy_1127	hypothetical protein	9.5	10.1	9.7	10.2
cphy31370_at	3425800	3424814	987	Cphy_1128	ABC transporter related	9	11.3	8.5	11.8
cphy31360_at	3424602	3423976	627	Cphy_1129	ABC-type uncharacterized transport system permease component-like protein	9.8	11.9	9.2	12.6
cphy31350_at	3423992	3423198	795	Cphy_1130	protein of unknown function DUF990	9.9	12	9.5	12.6
cphy31340_at	3423159	3422911	249	Cphy_1131	hypothetical protein	10.9	11.9	10.7	12.3
cphy31330_at	3421666	3422670	1005	Cphy_1132	putative solute-binding component of ABC transporter	11.1	12.6	10.9	13.1
cphy31320_at	3420453	3421532	1080	Cphy_1133	Monosaccharide-transporting ATPase	9.7	11.7	9.4	12.1
cphy31310_at	3418920	3420440	1521	Cphy_1134	ABC transporter related	10.5	12.5	10.1	12.9
cphy31300_at	3417712	3418299	588	Cphy_1135	hypothetical protein	9.7	10.1	9.9	10.4
cphy31290_at	3417295	3414896	2400	Cphy_1136	diguanylate cyclase/phosphodiesterase with PAS/PAC sensor(s)	10.6	12.1	11.1	12.4
cphy31280_at	3414591	3413731	861	Cphy_1137	NUDIX hydrolase	10	10.7	10	10.9
cphy31270_at	3412309	3413388	1080	Cphy_1138	ribosome small subunit-dependent GTPase A	11	11.7	10.8	12.1
cphy31250_at	3411429	3410104	1326	Cphy_1139	tRNA synthetase class II (D K and N)	11.3	11.4	10.9	11.8
cphy31240_at	3409797	3408640	1158	Cphy_1140	lipolytic protein G-D-S-L family	13.4	13.2	13.4	12.8
cphy31230_at	3408459	3407500	960	Cphy_1141	hypothetical protein	12.1	12	12.2	11.5
cphy31220_at	3407311	3406751	561	Cphy_1142	hypothetical protein	13	12.9	12.9	12.4
cphy31210_at	3406686	3406021	666	Cphy_1143	hypothetical protein	13.4	13.3	13.2	12.8
cphy31200_at	3406036	3404615	1422	Cphy_1144	band 7 protein	14.4	14.3	14.2	14.1
cphy31190_at	3404524	3402926	1599	Cphy_1145	carbohydrate kinase FGGY	13.9	13.8	13.7	13.6
cphy31180_at	3402785	3401382	1404	Cphy_1146	rhamnulokinase	8	7.8	8	7.9
cphy31170_at	3401154	3399904	1251	Cphy_1147	L-rhamnose isomerase	7.6	7.6	7.7	7.9
cphy31160_at	3399609	3398638	972	Cphy_1148	transcriptional regulator, AraC family	11.3	11.5	11.3	11.5
cphy31150_at	3398638	3398324	315	Cphy_1149	L-rhamnose 1-epimerase	10.6	10.6	10.6	10.5
cphy31120_at	3397642	3397343	300	Cphy_1150	protein of unknown function DUF77	14.2	14.3	14.4	13.4
cphy31110_at	3397377	3396613	765	Cphy_1151	binding-protein-dependent transport systems inner membrane component	14.8	14.8	14.8	14.2
cphy31100_at	3396459	3395437	1023	Cphy_1152	NMT1/THI5 like domain protein	14.9	14.9	15	14.4
cphy31090_at	3395428	3394688	741	Cphy_1153	ABC transporter related	14.7	14.7	14.7	14
cphy31080_at	3394321	3392468	1854	Cphy_1154	ATP-dependent DNA helicase RecQ	13.4	13.5	13.3	12.8
cphy31070_at	3392033	3386184	5850	Cphy_1155	nucleic acid binding OB-fold tRNA/helicase-type	12.6	11.2	12.8	12.3
cphy31060_at	3386078	3384921	1158	Cphy_1156	YibE/F family protein	10.8	10	11.3	11.2
cphy31050_at	3384207	3377443	6765	Cphy_1157	nucleic acid binding OB-fold tRNA/helicase-type	8.8	8	8.8	8.3
cphy31040_at	3376722	3377366	645	Cphy_1158	GCN5-related N-acetyltransferase	11	10.9	10.9	10.4
cphy31030_at	3375991	3376308	318	Cphy_1159	hypothetical protein	7.5	5.8	9.5	6
cphy31020_at	3375555	3373891	1665	Cphy_1160	DNA mismatch repair protein MutS domain protein	11.1	11.4	10.9	11.3
cphy31010_at	3373372	3373578	207	Cphy_1161	heavy-metal-associated domain protein	8.8	6.9	6.5	6
cphy31000_at	3373133	3373345	213	Cphy_1162	cold-shock DNA-binding domain protein	11.2	8.8	8.5	7.8
cphy30990_at	3372564	3371158	1407	Cphy_1163	Cellulase	11.6	9.9	10.5	9.8
cphy30980_at	3370770	3369979	792	Cphy_1164	short-chain dehydrogenase/reductase SDR	9.6	10.4	9.3	10.1
cphy30970_at	3368943	3369773	831	Cphy_1165	transcriptional regulator, AraC family	10.1	10.2	9.7	10.1
cphy30960_at	3368475	3367483	993	Cphy_1166	UDP-glucose 4-epimerase	9.9	9.8	9.5	9.9
cphy30940_at	3367414	3365864	1551	Cphy_1167	galactose-1-phosphate uridylyltransferase	11	10.9	10.8	10.9
cphy30950_at	3365102	3365902	801	Cphy_1168	transcriptional regulator, AraC family	11.5	11.7	11.6	11.5
cphy30930_at	3364694	3363195	1500	Cphy_1169	Alpha-N-arabinofuranosidase	11.2	11	10.9	10.5
cphy30920_at	3362695	3362105	591	Cphy_1170	hypothetical protein	10.3	10.1	9.8	9.7
cphy30910_at	3362078	3361716	363	Cphy_1171	hypothetical protein	10.9	10.6	10.7	10.3
cphy30900_at	3361461	3359773	1689	Cphy_1172	methyl-accepting chemotaxis sensory transducer	10.4	10.7	10.2	10.4
cphy30890_at	3359225	3358803	423	Cphy_1173	hypothetical protein	8.9	9.7	8.8	9.3
cphy30880_at	3358270	3355670	2601	Cphy_1174	pyruvate formate-lyase	7.3	7.6	6.8	7.8
cphy30870_at	3355634	3354843	792	Cphy_1175	glycyl-radical enzyme activating protein family	6.6	6.8	6.3	7
cphy30860_at	3354662	3354285	378	Cphy_1176	microcompartments protein	6	6.1	5.9	6.5
cphy30850_at	3353953	3353159	795	Cphy_1177	class II aldolase/adducin family protein	7.8	8.4	7.7	8.9
cphy30840_at	3353111	3351723	1389	Cphy_1178	Aldehyde Dehydrogenase_	8	8.6	7.9	8.7
cphy30830_at	3351700	3350501	1200	Cphy_1179	Alcohol dehydrogenase zinc-binding domain protein	7.6	8.2	7.6	8.2
cphy30820_at	3350485	3350171	315	Cphy_1180	microcompartments protein	7.8	8.3	7.7	8.6
cphy30810_at	3350081	3349779	303	Cphy_1181	microcompartments protein	8	8.5	7.8	8.9
cphy30800_at	3349752	3349258	495	Cphy_1182	microcompartments protein	7.9	8.3	7.8	8.4
cphy30790_at	3349077	3348436	642	Cphy_1183	Propanediol utilization protein	7.1	7.9	7	7.8
cphy30780_at	3348395	3348135	261	Cphy_1184	Ethanolamine utilization protein EutN/carboxysome structural protein Ccml	7.5	8.3	7.6	8.1
cphy30770_at	3348128	3346803	1326	Cphy_1185	Respiratory-chain NADH dehydrogenase domain 51 kDa subunit	7	7.8	7	7.8
cphy30760_at	3346718	3346170	549	Cphy_1186	microcompartments protein	7.9	8.3	7.9	8.5
cphy30750_at	3345697	3344924	774	Cphy_1187	transcriptional regulator, DeoR family	11.7	11.7	11.7	11.7
cphy30740_at	3344778	3342085	2694	Cphy_1188	peptidase S41	11.4	11.5	11.5	11.4
cphy30730_at	3341454	3340357	1098	Cphy_1189	peptidase domain protein	14.2	14.4	14.3	14.3
cphy30720_at	3340235	3339984	252	Cphy_1190	hypothetical protein	9.3	10.1	9.7	10.8
cphy30710_at	3339508	3339873	366	Cphy_1191	iron (metal) dependent repressor, DtxR family	10.8	11.3	10.9	12.3
cphy30700_at	3339249	3339028	222	Cphy_1192	FeoA family protein	8	8.1	8	9.2
cphy30690_at	3338962	3338741	222	Cphy_1193	FeoA family protein	8.5	7.7	7.7	8.8
cphy30680_at	3338548	3336404	2145	Cphy_1194	ferrous iron transport protein B	8	6.9	7.1	7.4
cphy30660_at	3336123	3335638	486	Cphy_1195	putative ferric uptake regulator, Fur family	8	6.6	6.2	7.3
cphy30650_at	3335641	3335354	288	Cphy_1196	hypothetical protein	7.2	6.3	5.8	6.7
cphy30620_at	3334717	3332714	2004	Cphy_1197	Peptidoglycan-binding domain 1 protein	11.3	11.8	11.3	12.5
cphy30610_at	3332490	3331603	888	Cphy_1198	hypothetical protein	8.9	6.4	6.7	6.6
cphy30600_at	3331540	3330671	870	Cphy_1199	glycosyltransferase	10.5	7.6	8.2	7.7
cphy30590_at	3330579	3329926	654	Cphy_1200	hypothetical protein	10	7.2	7.7	7.2
cphy30580_at	3329504	3328521	984	Cphy_1201	exopolysaccharide biosynthesis polyprenyl glycosylphosphotransferase	8.9	7.2	7.3	7.2
cphy30570_at	3328461	3327874	588	Cphy_1202	Oligosaccharide biosynthesis protein Alg14-like protein	9.7	7.2	7.7	6.9
cphy30560_at	3327877	3327368	510	Cphy_1203	Glycosyltransferase 28 domain	9.7	7.3	7.5	6.9
cphy30550_at	3327345	3326116	1230	Cphy_1204	glycosyl transferase group 1	9.8	7.3	7.7	7.1
cphy30540_at	3326107	3325196	912	Cphy_1205	glycosyltransferase	9.7	7.6	8	7.2
cphy30530_at	3325174	3324101	1074	Cphy_1206	glycosyl transferase group 1	10.3	8.2	8.4	7.9
cphy30520_at	3324088	3322976	1113	Cphy_1207	putative hexapeptide transferase family protein	9.4	7.2	7.3	6.6
cphy30510_at	3322939	3321659	1281	Cphy_1208	O-antigen polymerase	8	6.3	6.5	6
cphy30500_at	3321646	3320168	1479	Cphy_1209	polysaccharide biosynthesis protein	9.5	8	7.9	7.8
cphy30490_at	3320125	3318833	1293	Cphy_1210	nucleotide sugar dehydrogenase	9.9	8.4	8.2	8
cphy30480_at	3318698	3317685	1014	Cphy_1211	NAD-dependent epimerase/dehydratase	9.9	8.4	8.3	7.9
cphy30470_at	3317656	3316931	726	Cphy_1212	Protein-tyrosine-phosphatase	8.5	7	6.9	6.6
cphy30460_at	3316910	3315462	1449	Cphy_1213	capsular exopolysaccharide family	9.4	7.8	7.9	7.5
cphy30450_at	3314503	3315192	690	Cphy_1214	hypothetical protein	11.4	12	11.1	11.6
cphy30440_at	3313248	3314516	1269	Cphy_1215	hypothetical protein	12.5	13.1	12.2	12.7
cphy30430_at	3313007	3313171	165	Cphy_1216	ribose 5-phosphate isomerase	11.1	11.7	11	11.2
cphy30420_at	3312479	3312093	387	Cphy_1217	hypothetical protein	12.1	12.1	12.1	12
cphy30410_at	3311150	3309186	1965	Cphy_1218	DNA mismatch repair protein MutS domain protein	8.2	8.1	8.3	8.6
cphy30400_at	3309027	3307711	1317	Cphy_1219	xylose isomerase	12.2	12.3	12.1	12.5
cphy30390_at	3307207	3306314	894	Cphy_1220	hypothetical protein	10.3	10.3	10.2	10.2
cphy30380_at	3306291	3304420	1872	Cphy_1221	hypothetical protein	11.9	11.9	12	12
cphy30370_at	3304430	3302913	1518	Cphy_1222	AAA ATPase	12	12.3	12.2	12.5
cphy30350_at	3301424	3302584	1161	Cphy_1223	ABC-2 type transporter	8.1	8.7	8.1	8.8
cphy30340_at	3300295	3301437	1143	Cphy_1224	ABC-2 type transporter	9	9.7	8.9	9.6
cphy30330_at	3299351	3300283	933	Cphy_1225	ABC transporter related	8.6	9.3	8.5	9
cphy30310_at	3298753	3297863	891	Cphy_1226	methyltransferase	5.9	5.7	5.3	6.7
cphy30300_at	3297860	3296706	1155	Cphy_1227	Cystathionine gamma-synthase	6.5	6.9	6.3	7.3
cphy30290_at	3296634	3295657	978	Cphy_1228	Pyridoxal-5'-phosphate-dependent protein beta subunit	6.6	6.9	6.3	7.4
cphy30280_at	3295335	3294430	906	Cphy_1229	transcriptional regulator, MarR family	9.8	9.8	9.8	10
cphy30270_at	3293925	3292882	1044	Cphy_1230	ABC transporter related	10.6	10.7	10.8	9.9
cphy30260_at	3292898	3292218	681	Cphy_1231	binding-protein-dependent transport systems inner membrane component	10.9	10.7	11.2	10.4
cphy30250_at	3292205	3291246	960	Cphy_1232	L-lactate dehydrogenase	11.4	11.2	11.7	11.2
cphy30240_at	3291162	3290335	828	Cphy_1233	NLPA lipoprotein	10.7	10.6	11.4	11
cphy30230_at	3290274	3288895	1380	Cphy_1234	FAD linked oxidase domain protein	11.1	10.9	11.8	11.1
cphy30220_at	3288817	3287636	1182	Cphy_1235	aminotransferase class I and II	10.8	10.3	11.6	10.7
cphy30210_at	3287430	3286885	546	Cphy_1236	metal dependent phophohydrolase	11.1	10.9	11.6	11.3
cphy30200_at	3286382	3284631	1752	Cphy_1237	ABC transporter related	10.6	10.9	10.6	11
cphy30190_at	3284641	3282746	1896	Cphy_1238	ABC transporter related	11	11.5	11.1	11.6
cphy30180_at	3282535	3281459	1077	Cphy_1239	integral membrane sensor signal transduction histidine kinase	12.1	12	12	11.8
cphy30170_at	3281370	3280747	624	Cphy_1240	two component transcriptional regulator, LuxR family	11.1	10.8	11	10.7
cphy30150_at	3280657	3279995	663	Cphy_1241	two component transcriptional regulator, winged helix family	11.9	11.6	11.9	11.4
cphy30140_at	3279968	3278973	996	Cphy_1242	integral membrane sensor signal transduction histidine kinase	11.8	11.5	12	11.4
cphy30130_at	3278847	3278158	690	Cphy_1243	ABC transporter related	10.4	10	10.8	9.9
cphy30120_at	3278165	3275847	2319	Cphy_1244	protein of unknown function DUF214	10.6	9.7	10.8	9.8
cphy30110_at	3275639	3274512	1128	Cphy_1245	nuclease SbcCD, D subunit	11.8	11.9	11.7	12.1
cphy30100_at	3274468	3271352	3117	Cphy_1246	SMC domain protein	12	12.2	12	12.6
cphy30090_at	3270396	3271202	807	Cphy_1247	hypothetical protein	9.8	9.5	9.8	9.3
cphy30080_at	3269478	3270068	591	Cphy_1248	dipicolinic acid synthetase, B subunit	10.3	8.4	8	7.4
cphy30070_at	3268577	3269461	885	Cphy_1249	dipicolinate synthase, A chain	10.6	8.9	8.6	7.9
cphy30060_at	3268164	3267535	630	Cphy_1250	Phosphoglycerate mutase	10.9	11	10.7	10.6
cphy30050_at	3266725	3267495	771	Cphy_1251	Cof-like hydrolase	9.9	11	9.7	11.1
cphy30040_at	3266349	3265012	1338	Cphy_1252	MATE efflux family protein	11.3	11.9	11.2	11.6
cphy30030_at	3264854	3263676	1179	Cphy_1253	metallophosphoesterase	11.2	11.5	11	11.4
cphy30020_at	3263339	3262266	1074	Cphy_1254	lipolytic protein G-D-S-L family	11.2	11.5	11.2	11.4
cphy30010_at	3261635	3262159	525	Cphy_1255	Peptidylprolyl isomerase	13.6	13.6	13.4	13.5
cphy30000_at	3261201	3259948	1254	Cphy_1256	protein of unknown function DUF1063	10.2	7.7	10.7	8.4
cphy29990_at	3259900	3258740	1161	Cphy_1257	Extracellular ligand-binding receptor	10.4	8.5	10.9	8.8
cphy29980_at	3258653	3257778	876	Cphy_1258	inner-membrane translocator	10	8.1	10.8	8.2
cphy29970_at	3257773	3256700	1074	Cphy_1259	inner-membrane translocator	10.2	8	11	8.2
cphy29960_at	3256676	3255906	771	Cphy_1260	ABC transporter related	10.5	8.6	11.2	8.7
cphy29950_at	3255913	3255206	708	Cphy_1261	ABC transporter related	10.5	8.4	11.3	8.6
cphy29940_at	3255178	3254192	987	Cphy_1262	dihydroxyacetone kinase, DhaK subunit	10.9	8.9	11.4	9.1
cphy29930_at	3254179	3253532	648	Cphy_1263	dihydroxyacetone kinase, L subunit	11.2	9.1	11.9	9.5
cphy29920_at	3253452	3252967	486	Cphy_1264	hypothetical protein	10.8	8.7	11.6	9
cphy29910_at	3252761	3251070	1692	Cphy_1265	transcriptional regulator, Fis family	10.2	10.1	10.4	9.6
cphy29900_at	3250728	3250066	663	Cphy_1266	hypothetical protein	12.8	12.9	12.6	12.3
cphy29890_at	3249852	3249463	390	Cphy_1267	hypothetical protein	10.5	10.5	11	10.4
cphy29880_at	3248640	3249293	654	Cphy_1268	hypothetical protein	11.7	11.7	11.7	11.8
cphy29870_at	3248361	3247555	807	Cphy_1269	hypothetical protein	7.7	7.6	7.6	7.9
cphy29860_at	3247392	3247075	318	Cphy_1270	transcriptional regulator, PadR-like family	10.7	11	11.2	11.7
cphy29850_at	3247074	3246169	906	Cphy_1271	hypothetical protein	10.9	11.1	11.4	11.8
cphy29840_at	3246172	3245306	867	Cphy_1272	hypothetical protein	11	11.1	11.3	11.6
cphy29830_at	3245267	3245091	177	Cphy_1273	phage shock protein C, PspC	10.6	11	10.8	11.1
cphy29820_at	3244672	3242888	1785	Cphy_1274	arginyl-tRNA synthetase	13.4	13.6	13.4	13.6
cphy29810_at	3242654	3241338	1317	Cphy_1275	protein of unknown function DUF815	10.1	10	10	9.8
cphy29800_at	3241035	3239908	1128	Cphy_1276	hypothetical protein	13.3	13.4	13.2	13.4
cphy29790_at	3239530	3239796	267	Cphy_1277	glutaredoxin-like protein	8.5	8.3	8.3	8.4
cphy29780_at	3239338	3238655	684	Cphy_1278	hypothetical protein	8.3	8.1	8.4	8.2
cphy29770_at	3238462	3238085	378	Cphy_1279	transcriptional regulator, GntR family	14.3	13.3	14.6	13.5
cphy29760_at	3237997	3237311	687	Cphy_1280	ABC transporter related	14.4	13.1	14.7	13.5
cphy29750_at	3237289	3236546	744	Cphy_1281	hypothetical protein	14.2	11.9	14.4	12.4
cphy29740_at	3236114	3236539	426	Cphy_1282	hypothetical protein	11.1	11.9	11.5	11.9
cphy29730_at	3235909	3234671	1239	Cphy_1283	hypothetical protein	12.9	11.8	12.8	11.6
cphy29720_at	3234544	3233909	636	Cphy_1284	hypothetical protein	13.8	13.3	13.6	13.3
cphy29710_at	3233798	3233226	573	Cphy_1285	hypothetical protein	13.8	14.2	13.8	14.1
cphy29700_at	3233180	3232020	1161	Cphy_1286	Trans-2-enoyl-CoA reductase (NAD(+))	13.8	14.2	13.8	14.2
cphy29690_at	3231936	3231253	684	Cphy_1287	two component transcriptional regulator, winged helix family	13	13.4	13.2	13.3
cphy29680_at	3231205	3229679	1527	Cphy_1288	integral membrane sensor signal transduction histidine kinase	13.6	14.1	13.9	14
cphy29670_at	3229363	3228464	900	Cphy_1289	ABC transporter related	14.2	12.7	14	12.9
cphy29660_at	3228456	3227695	762	Cphy_1290	ABC-2 type transporter	13.6	12	13.2	12.2
cphy29650_at	3227322	3226789	534	Cphy_1291	GCN5-related N-acetyltransferase	12	12.5	11.9	12.7
cphy29640_at	3226805	3226338	468	Cphy_1292	hypothetical protein	10.6	11.1	10.6	11.3
cphy29630_at	3225289	3226173	885	Cphy_1293	transcriptional regulator, LysR family	9	9.8	8.8	9.9
cphy29620_at	3225126	3224623	504	Cphy_1294	nitroreductase	10.1	10.5	9.9	10.1
cphy29610_at	3224542	3224315	228	Cphy_1295	hypothetical protein	9.3	9.6	9.3	9.3
cphy29600_at	3223822	3224295	474	Cphy_1296	pyridoxamine 5'-phosphate oxidase-related FMN-binding	9.4	9.1	9.7	9.6
cphy29590_at	3223659	3222241	1419	Cphy_1297	putative transcriptional regulator, GntR family	9.3	9.5	9.1	9.7
cphy29580_at	3220870	3222030	1161	Cphy_1299	hypothetical protein	11	10.9	11.1	10.9
cphy29570_at	3220768	3220094	675	Cphy_1300	cyclic nucleotide-binding protein	11.4	11.8	11.4	11.9
cphy29560_at	3218899	3219936	1038	Cphy_1301	Pectinesterase	11.3	11.5	11.4	11.7
cphy29550_at	3218316	3216784	1533	Cphy_1302	putative RNA methylase	12.8	12.8	12.6	12.8
cphy29540_at	3216715	3215813	903	Cphy_1303	apurinic endonuclease Apn1	11.8	12	11.7	11.9
cphy29530_at	3215647	3214613	1035	Cphy_1304	hypothetical protein	12.6	12.6	12.6	12.6
cphy29520_at	3214428	3213649	780	Cphy_1305	hypothetical protein	11	11.1	11.2	11.1
cphy29510_at	3213635	3212715	921	Cphy_1306	hypothetical protein	11.2	11.3	11.3	11.4
cphy29500_at	3212602	3211868	735	Cphy_1307	UBA/THIF-type NAD/FAD binding protein	10.9	11	11	11.1
cphy29480_at	3210805	3207548	3258	Cphy_1308	APHP domain protein	8.1	7.2	8	7
cphy29460_at	3207045	3206365	681	Cphy_1309	Vitamin B12 dependent methionine synthase activation region	9.9	10.5	9.7	10.2
cphy29450_at	3205494	3206186	693	Cphy_1310	YhhN family protein	10.2	10.6	10	10.8
cphy29440_at	3204905	3205348	444	Cphy_1311	protein of unknown function DUF523	10.1	10.7	10.3	11
cphy29430_at	3204593	3203889	705	Cphy_1312	protein of unknown function DUF45	12.2	12	12.1	11.8
cphy29420_at	3203775	3203077	699	Cphy_1313	regulatory protein GntR HTH	12.3	12.1	12.2	11.9
cphy29400_at	3201242	3200454	789	Cphy_1315	Electron transfer flavoprotein alpha/beta-subunit	12.4	10.5	12.3	11.5
cphy29390_at	3200440	3199235	1206	Cphy_1316	Electron transfer flavoprotein alpha subunit	12.6	10.8	12.9	11.7
cphy29380_at	3199232	3197832	1401	Cphy_1317	FAD linked oxidase domain protein	12.8	11.1	13.2	12.2
cphy29370_at	3196403	3197734	1332	Cphy_1318	MATE efflux family protein	12.9	12.7	12.8	12.4
cphy29360_at	3195850	3196320	471	Cphy_1319	hypothetical protein	11.7	11.3	11.4	11.1
cphy29350_at	3195353	3195153	201	Cphy_1320	small acid-soluble spore protein alpha/beta type	13.3	12.9	11.5	9.4
cphy29340_at	3194623	3194066	558	Cphy_1321	methyltransferase	12.6	13	12.6	13
cphy29330_at	3194032	3193541	492	Cphy_1322	pantetheine-phosphate adenylyltransferase	13.5	13.6	13.6	13.5
cphy29320_at	3193539	3192871	669	Cphy_1323	hypothetical protein	13.6	13.6	13.5	13.6
cphy29310_at	3191660	3192748	1089	Cphy_1324	nucleoside recognition domain protein	9.2	8.7	8.8	8.6
cphy29300_at	3190368	3191609	1242	Cphy_1325	protein of unknown function DUF795	11.2	11.2	11	11
cphy29290_at	3190013	3189018	996	Cphy_1326	phosphate acetyltransferase	14.1	14.2	14.1	14
cphy29280_at	3188785	3187598	1188	Cphy_1327	acetate kinase	13.2	13.3	13.3	13.2
cphy29270_at	3187391	3186864	528	Cphy_1328	protein of unknown function DUF177	14.3	14.5	14.6	14.6
cphy29260_at	3186860	3186675	186	Cphy_1329	ribosomal protein L32	12.3	12.7	12.5	12.9
cphy29250_at	3185343	3186521	1179	Cphy_1330	exonuclease-like protein	10.8	10.8	10.6	10.7
cphy29240_at	3185073	3183514	1560	Cphy_1331	phospholipase D/Transphosphatidylase	12.9	12.4	12.9	12.9
cphy29230_at	3183495	3183244	252	Cphy_1332	regulatory protein, MerR	12.3	12	12.3	12.2
cphy29220_at	3183143	3182532	612	Cphy_1333	Holliday junction DNA helicase RuvA	12.2	12	12.3	12.2
cphy29210_at	3182511	3181501	1011	Cphy_1334	Holliday junction DNA helicase RuvB	12.8	12.7	12.8	12.9
cphy29200_at	3181335	3180922	414	Cphy_1335	protein of unknown function DUF710	13	12.8	12.9	12.9
cphy29190_at	3180577	3178124	2454	Cphy_1336	peptidase U32	12	12	12	12.2
cphy29180_at	3177699	3175054	2646	Cphy_1337	penicillin-binding protein transpeptidase	10.4	11.2	10.5	11.7
cphy29170_at	3174713	3174261	453	Cphy_1338	NUDIX hydrolase	13.4	13.4	13.6	13.6
cphy29160_at	3174121	3173462	660	Cphy_1339	hypothetical protein	9.3	8.9	9.3	9.7
cphy29150_at	3173389	3173138	252	Cphy_1340	hypothetical protein	11.3	11.7	11.4	11.7
cphy29140_at	3172790	3173035	246	Cphy_1341	hypothetical protein	11.7	11.7	11.6	11.6
cphy29130_at	3172350	3171886	465	Cphy_1342	GtrA family protein	12.8	12.9	12.8	12.9
cphy29120_at	3171856	3170654	1203	Cphy_1343	putative RNA methylase	12.8	12.8	12.8	12.8
cphy29110_at	3169536	3170471	936	Cphy_1344	hypothetical protein	12.8	13	12.8	12.8
cphy29090_at	3168838	3167699	1140	Cphy_1345	Prephenate dehydratase	12.7	13.3	12.5	12.9
cphy29080_at	3167561	3166035	1527	Cphy_1346	peptidase S1 and S6 chymotrypsin/Hap	13.2	13.2	12.7	13.1
cphy29070_at	3165962	3164970	993	Cphy_1347	NMT1/THI5 like domain protein	9.8	9.8	9.4	9.6
cphy29040_at	3164337	3163999	339	Cphy_1349	protein of unknown function DUF970	12.1	12.4	12.2	12.9
cphy29030_at	3162620	3163729	1110	Cphy_1350	acyltransferase 3	12	10.1	12	9.6
cphy29020_at	3161844	3162131	288	Cphy_1351	hypothetical protein	13	13	13.1	13
cphy29010_at	3159153	3161576	2424	Cphy_1352	UvrD/REP helicase	12.4	12.4	12.3	12.6
cphy29000_at	3158765	3158100	666	Cphy_1353	Domain of unknown function DUF1836	13.4	13.6	13.4	13.8
cphy28990_at	3157628	3157945	318	Cphy_1354	TrpR like protein, YerC/YecD	12.8	12.5	12.6	12.6
cphy28980_at	3157209	3155818	1392	Cphy_1355	RNA methyltransferase, TrmA family	11.5	12	11.4	12.1
cphy28970_at	3155461	3152960	2502	Cphy_1356	beta-lactamase domain protein	12	12.3	12.1	12.4
cphy28950_at	3152137	3152006	132	Cphy_1358	hypothetical protein	7.8	8.2	8	8.7
cphy28940_at	3151485	3151141	345	Cphy_1359	transcriptional regulator, ArsR family	11.3	10.9	11	10.8
cphy28930_at	3151080	3150373	708	Cphy_1360	hypothetical protein	11.4	11.3	11.3	11.2
cphy28920_at	3150043	3148853	1191	Cphy_1361	hypothetical protein	12.4	12.5	12.3	12.3
cphy28910_at	3145245	3148511	3267	Cphy_1362	protein of unknown function DUF214	7.5	9.6	6.9	8.6
cphy28900_at	3144541	3145245	705	Cphy_1363	ABC transporter related	6.6	9.2	6.3	7.9
cphy28890_at	3144333	3143713	621	Cphy_1364	transcriptional regulator, TetR family	10.8	11.7	10.6	11.9
cphy28870_at	3143389	3142868	522	Cphy_1365	bifunctional deaminase-reductase domain protein	10.3	10.9	10.1	10.9
cphy28860_at	3141151	3142800	1650	Cphy_1366	heavy metal translocating P-type ATPase	7.9	8.3	7.7	8.2
cphy28840_at	3140805	3140221	585	Cphy_1367	transcriptional regulator, TetR family	9.9	10.1	10	10.3
cphy28820_at	3139563	3138340	1224	Cphy_1368	glutamyl-tRNA reductase	11.3	11.8	11.5	11.6
cphy28810_at	3138327	3137860	468	Cphy_1369	siroheme synthase	10.2	10.6	10.4	10.3
cphy28800_at	3137854	3136967	888	Cphy_1370	porphobilinogen deaminase	10.4	11.1	10.7	10.7
cphy28790_at	3136970	3135462	1509	Cphy_1371	uroporphyrin-III C-methyltransferase	9.8	10.4	10.1	10.2
cphy28780_at	3135413	3134430	984	Cphy_1372	Porphobilinogen synthase	10.2	10.7	10.2	10.4
cphy28770_at	3134430	3133147	1284	Cphy_1373	glutamate-1-semialdehyde-2,1-aminomutase	10.5	11.2	10.8	10.9
cphy28760_at	3132989	3131832	1158	Cphy_1374	cobalamin biosynthesis protein CbiD	10.8	11.4	11	11.2
cphy28750_at	3131856	3131173	684	Cphy_1375	precorrin-2 C20-methyltransferase	10.3	10.8	10.4	10.5
cphy28740_at	3131171	3130413	759	Cphy_1376	precorrin-4 C11-methyltransferase	10.7	11.1	10.8	10.8
cphy28730_at	3130299	3129244	1056	Cphy_1377	cobalamin (vitamin B12) biosynthesis CbiG protein	10.6	11	10.8	10.9
cphy28720_at	3129247	3128519	729	Cphy_1378	precorrin-3B C17-methyltransferase	10.4	11	10.6	10.8
cphy28710_at	3128476	3126509	1968	Cphy_1379	precorrin-6x reductase	11.3	11.7	11.5	11.8
cphy28700_at	3126494	3125136	1359	Cphy_1380	cobyrinic acid a,c-diamide synthase	10.9	11.2	11.2	11.3
cphy28690_at	3125099	3124575	525	Cphy_1381	ATP:corrinoid adenosyltransferase BtuR/CobO/CobP	11.5	11.7	11.7	11.8
cphy28680_at	3124562	3123918	645	Cphy_1382	Precorrin-8X methylmutase CbiC/CobH	11.9	11.7	11.9	11.8
cphy28670_at	3123268	3122369	900	Cphy_1383	cobalt ABC transporter, inner membrane subunit CbiQ	7.7	7.9	8.2	8.5
cphy28660_at	3122348	3121497	852	Cphy_1384	ABC transporter related	8.6	9	9.4	9.7
cphy28650_at	3121426	3120674	753	Cphy_1385	cobalamin biosynthesis protein CbiM	11.5	11.5	12.1	11.8
cphy28640_at	3120674	3120342	333	Cphy_1386	Cobalt transport protein CbiN	11	11.1	11.8	11.5
cphy28630_at	3120174	3119389	786	Cphy_1387	anaerobic cobalt chelatase	9.4	9.3	10.1	9.6
cphy28620_at	3119155	3118397	759	Cphy_1388	hypothetical protein	11.8	11.9	11.9	11.8
cphy28610_at	3118323	3118003	321	Cphy_1389	hypothetical protein	10.4	10.6	10.5	10.3
cphy28600_at	3117750	3116824	927	Cphy_1390	binding-protein-dependent transport systems inner membrane component	6.4	6.8	6.3	7
cphy28590_at	3116804	3115962	843	Cphy_1391	binding-protein-dependent transport systems inner membrane component	5.5	5.7	4.9	5.9
cphy28580_at	3115899	3114550	1350	Cphy_1392	extracellular solute-binding protein family 1	11.8	12	11.8	12.3
cphy28570_at	3114436	3112667	1770	Cphy_1393	histidine kinase internal region	11.1	11.4	11.1	11.6
cphy28560_at	3112618	3111047	1572	Cphy_1394	two component transcriptional regulator, AraC family	10.8	11	10.8	11.2
cphy28550_at	3110902	3108626	2277	Cphy_1395	hypothetical protein	9.1	9.5	9.2	9.6
cphy28540_at	3108147	3106795	1353	Cphy_1396	sodium:dicarboxylate symporter	9.1	9.6	8.5	10.4
cphy28530_at	3106452	3106697	246	Cphy_1397	hypothetical protein	8.9	6.2	7.1	6.7
cphy28520_at	3106141	3105467	675	Cphy_1398	hypothetical protein	10.1	10.1	10.2	10.2
cphy28510_at	3105470	3104475	996	Cphy_1399	dipeptidyl aminopeptidase/acylaminoacyl-peptidase-like protein	10.2	10.1	10.2	10.2
cphy28500_at	3104322	3103840	483	Cphy_1400	GCN5-related N-acetyltransferase	9.4	8.9	9.6	8.9
cphy28480_at	3103479	3103279	201	Cphy_1401	hypothetical protein	9.5	9.4	9.7	9.3
cphy28470_at	3103224	3102736	489	Cphy_1402	3-demethylubiquinone-9 3-methyltransferase	8.9	9.1	9.2	8.9
cphy28460_at	3102506	3101535	972	Cphy_1403	glycosyl hydrolase BNR repeat-containing protein	12	12.4	11.4	12
cphy28450_at	3100467	3101003	537	Cphy_1404	putative flavoredoxin	8.8	8.7	8.3	8.6
cphy28440_at	3100362	3100045	318	Cphy_1405	transcriptional regulator, HxlR family	9	9.9	9.2	9.9
cphy28430_at	3099649	3099278	372	Cphy_1406	hypothetical protein	10.9	9.7	11.1	9.8
cphy28420_at	3099217	3098723	495	Cphy_1407	hypothetical protein	10.8	9.6	11	9.6
cphy28410_at	3098715	3098404	312	Cphy_1408	ABC transporter (ATP-binding protein)	10.3	9.3	10.6	9.4
cphy28400_at	3098277	3097546	732	Cphy_1409	Methyltransferase type 11	11.5	10.8	11.8	11
cphy28390_at	3097195	3096362	834	Cphy_1410	transcriptional regulator, MerR family	8.9	8.9	8.9	9.2
cphy28380_at	3095911	3095621	291	Cphy_1411	microcompartments protein	7	7.1	6.8	7.4
cphy28370_at	3095621	3094605	1017	Cphy_1412	membrane spanning protein	6.4	6.2	6.1	6.6
cphy28360_at	3094600	3094313	288	Cphy_1413	hypothetical protein	6.1	6	6	6.3
cphy28350_at	3094292	3093996	297	Cphy_1414	microcompartments protein	6.5	6.4	6.4	7
cphy28340_at	3093978	3093670	309	Cphy_1415	microcompartments protein	7.6	7.7	7.4	7.6
cphy28330_at	3093639	3092104	1536	Cphy_1416	aldehyde dehydrogenase family protein	6.9	7.1	6.9	7.5
cphy28320_at	3092076	3089530	2547	Cphy_1417	Formate C-acetyltransferase	7.7	7.8	7.6	8.2
cphy28310_at	3089267	3088560	708	Cphy_1418	glycyl-radical enzyme activating protein family	6.9	6.7	6.6	7.2
cphy28300_at	3088542	3088201	342	Cphy_1419	microcompartments protein	6.1	6.4	5.8	6.7
cphy28290_at	3088030	3087773	258	Cphy_1420	GTP-binding protein, EutP/PduV family	6.7	6.5	6.2	7
cphy28280_at	3087750	3086614	1137	Cphy_1421	iron-containing alcohol dehydrogenase	6.3	6.4	6	6.8
cphy28270_at	3086614	3085979	636	Cphy_1422	hypothetical protein	6.6	6.4	6.4	7
cphy28260_at	3085997	3085152	846	Cphy_1423	ethanolamine utilization protein EutJ family protein	7.2	7.4	7	7.7
cphy28250_at	3085138	3084833	306	Cphy_1424	microcompartments protein	7.6	7.8	7.5	8.1
cphy28240_at	3084839	3084576	264	Cphy_1425	Ethanolamine utilization protein EutN/carboxysome structural protein Ccml	7.2	7.3	7	7.6
cphy28230_at	3084560	3083931	630	Cphy_1426	Ethanolamine utilisation EutQ family protein	7.1	7.2	6.9	7.6
cphy28220_at	3083919	3083233	687	Cphy_1427	microcompartments protein	6.7	6.9	6.6	7.3
cphy28210_at	3083202	3081655	1548	Cphy_1428	acetaldehyde dehydrogenase (acetylating)	7	7.1	6.9	7.6
cphy28200_at	3081626	3080991	636	Cphy_1429	Propanediol utilization protein	7.5	7.7	7.3	7.9
cphy28190_at	3080947	3080663	285	Cphy_1430	microcompartments protein	7.9	8.2	7.9	8.4
cphy28180_at	3080231	3080473	243	Cphy_1431	hypothetical protein	7.8	7.7	7.8	7.3
cphy28170_at	3080005	3079442	564	Cphy_1432	Isoprenylcysteine carboxyl methyltransferase	11.5	11.4	11.5	11.3
cphy28140_at	3079017	3078460	558	Cphy_1433	hydrolase, HAD-superfamily, subfamily IIIA	10	9.8	10.2	10
cphy28130_at	3078214	3077639	576	Cphy_1434	protein of unknown function DUF1349	12.2	12.3	12.3	12.1
cphy28120_at	3077151	3076060	1092	Cphy_1435	Peptidoglycan-binding domain 1 protein	10.2	10.3	9.8	9.5
cphy28110_at	3074881	3075687	807	Cphy_1436	hypothetical protein	11.9	11.4	11.6	10.1
cphy28040_at	3072519	3071701	819	Cphy_1437	hypothetical protein	8.2	7.9	8.1	7.9
cphy28030_s_at	3070326	3071501	1176	Cphy_1438	transposase IS204/IS1001/IS1096/IS1165 family protein	12.1	12.3	11.9	11.7
cphy28010_at	3068476	3070083	1608	Cphy_1439	transposase IS4 family protein	10.3	9.9	10.2	10.2
cphy28000_at	3067524	3068351	828	Cphy_1440	Peptidoglycan-binding domain 1 protein	6.6	6.8	6.2	7.3
cphy27990_at	3067088	3066633	456	Cphy_1441	protein of unknown function DUF1349	10.6	10.7	10.7	10.6
cphy27970_at	3065720	3064968	753	Cphy_1443	ABC transporter, permease protein, putative	6.6	6.8	6.4	7
cphy27960_at	3064968	3062632	2337	Cphy_1444	protein of unknown function DUF214	7.2	7.5	7.3	7.5
cphy27950_at	3062620	3061853	768	Cphy_1445	ABC transporter related	7.9	8.1	7.7	8.3
cphy27940_at	3060388	3061731	1344	Cphy_1446	transcriptional regulator, GntR family with aminotransferase domain	8.3	8.8	7.8	8.6
cphy27930_at	3060270	3059356	915	Cphy_1447	protein of unknown function DUF6 transmembrane	7.5	7.9	7.4	8
cphy27920_at	3059035	3057986	1050	Cphy_1448	phosphonate ABC transporter, periplasmic phosphonate-binding protein	11.8	8.5	11.6	10.4
cphy27910_at	3057847	3057083	765	Cphy_1449	phosphonate ABC transporter, ATPase subunit	10.5	8.2	10.6	9.4
cphy27900_at	3057086	3056265	822	Cphy_1450	phosphonate ABC transporter, inner membrane subunit	10.5	8.1	10.4	9.4
cphy27890_at	3056250	3055441	810	Cphy_1451	phosphonate ABC transporter, inner membrane subunit	9.6	7.8	9.8	8.7
cphy27880_at	3055278	3053734	1545	Cphy_1452	5'-Nucleotidase domain protein	8.1	7.2	7.9	7.7
cphy27870_at	3053697	3052948	750	Cphy_1453	glycerophosphoryl diester phosphodiesterase	11	11.2	11	11.2
cphy27860_at	3052947	3051943	1005	Cphy_1454	transcriptional regulator, LacI family	11.4	11.5	11.4	11.6
cphy27850_at	3051692	3050064	1629	Cphy_1455	hypothetical protein	12.1	12.1	12	12.1
cphy27840_at	3049231	3049851	621	Cphy_1456	hypothetical protein	12	10.5	12	10.3
cphy27830_at	3048165	3049142	978	Cphy_1457	beta-lactamase	13.3	12.1	13.3	11.9
cphy27820_at	3047553	3048038	486	Cphy_1458	transcriptional regulator, MerR family	10.7	11.2	10.7	11.2
cphy27810_at	3046133	3047011	879	Cphy_1459	L-serine dehydratase, iron-sulfur-dependent, alpha subunit	9	9.1	9.3	9.5
cphy27800_at	3045455	3046123	669	Cphy_1460	L-serine dehydratase, iron-sulfur-dependent, beta subunit	9.6	9.6	9.8	9.8
cphy27790_at	3044213	3045427	1215	Cphy_1461	sodium:dicarboxylate symporter	9.1	9.1	9.4	9.3
cphy27780_at	3043447	3043169	279	Cphy_1462	hypothetical protein	9.3	9	9.6	9.7
cphy27770_at	3042947	3041634	1314	Cphy_1463	GTPase EngC	9.1	9.8	9.6	10.3
cphy27760_at	3041187	3040645	543	Cphy_1464	carbonic anhydrase	11.3	11.6	10.9	11
cphy27750_at	3040436	3039486	951	Cphy_1465	D-isomer specific 2-hydroxyacid dehydrogenase NAD-binding	11.4	11.6	11.1	11.1
cphy27740_at	3039162	3037690	1473	Cphy_1466	integral membrane sensor signal transduction histidine kinase	8.7	9.6	8.5	9.6
cphy27730_at	3037688	3036999	690	Cphy_1467	two component transcriptional regulator, winged helix family	9.2	10	9.2	10
cphy27720_at	3036773	3035814	960	Cphy_1468	ABC transporter related	6.2	6.7	6	6.5
cphy27710_at	3035817	3035053	765	Cphy_1469	ABC-2 type transporter	6.5	6.8	6.1	7
cphy27700_at	3035056	3034502	555	Cphy_1470	hypothetical protein	6.5	6.7	6.3	6.8
cphy27690_at	3034469	3033282	1188	Cphy_1471	protein of unknown function DUF347	7.1	7.5	7.1	7.9
cphy27680_at	3032229	3033113	885	Cphy_1472	transcriptional regulator, AraC family	10.1	10.6	10	10.4
cphy27670_at	3032003	3030858	1146	Cphy_1473	putative esterase	9	9.1	9.1	8.6
cphy27650_at	3030205	3028502	1704	Cphy_1474	methyl-accepting chemotaxis sensory transducer	9.3	10.7	9	10.5
cphy27640_at	3027378	3028304	927	Cphy_1475	C4-dicarboxylate transporter/malic acid transport protein	10.7	11.6	10.9	11.3
cphy27630_at	3026889	3027362	474	Cphy_1476	C_GCAxxG_C_C family protein	11.3	12.1	11.5	11.8
cphy27620_at	3026591	3025692	900	Cphy_1477	transcriptional regulator, LysR family	11.8	12.3	11.8	12
cphy27610_at	3025538	3024513	1026	Cphy_1478	molybdopterin binding domain	12.5	12.9	12.3	12.8
cphy27600_at	3024498	3024007	492	Cphy_1479	molybdenum cofactor biosynthesis protein C	11.8	12.5	11.6	12.3
cphy27590_at	3023904	3022906	999	Cphy_1480	molybdenum cofactor biosynthesis protein A	11.6	12.3	11.3	12.1
cphy27580_at	3022900	3021968	933	Cphy_1481	molybdenum cofactor synthesis domain protein	11.5	12.2	11.3	12.1
cphy27570_at	3021917	3021039	879	Cphy_1482	molybdenum ABC transporter, periplasmic molybdate-binding protein	10.9	11.6	10.5	11.5
cphy27560_at	3020914	3020249	666	Cphy_1483	molybdate ABC transporter, inner membrane subunit	11.1	11.8	10.9	11.7
cphy27550_at	3020144	3018969	1176	Cphy_1484	ABC transporter related	10.9	11.4	10.6	11.1
cphy27540_at	3018932	3017814	1119	Cphy_1485	protein of unknown function DUF182	11.3	11.8	11.2	11.6
cphy27530_at	3017670	3016648	1023	Cphy_1486	selenide, water dikinase	12	12.5	11.8	12.2
cphy27520_at	3016497	3015826	672	Cphy_1487	SirA family protein	11.7	12.2	11.5	12.1
cphy27510_at	3015603	3014797	807	Cphy_1488	hypothetical protein	12.4	13	12.3	12.8
cphy27500_at	3014781	3013642	1140	Cphy_1489	cysteine desulfurase family protein	11.1	11.9	11.1	11.8
cphy27490_at	3013631	3013395	237	Cphy_1490	hypothetical protein	10.6	11.3	10.6	11.4
cphy27480_at	3013342	3012599	744	Cphy_1491	hypothetical protein	10.8	11.5	10.7	11.6
cphy27470_at	3012340	3011690	651	Cphy_1492	YheO domain protein	10.9	11.6	10.8	11.3
cphy27460_at	3011234	3010860	375	Cphy_1493	endoribonuclease L-PSP	9.5	9	9.4	9.2
cphy27450_at	3010530	3009193	1338	Cphy_1494	selenium metabolism protein SsnA	8.9	8.6	8.6	8.7
cphy27440_at	3009140	3007458	1683	Cphy_1495	hypothetical protein	9.6	9.3	9.2	9.4
cphy27430_at	3007211	3005838	1374	Cphy_1496	dihydropyrimidinase	10.2	10	9.8	9.9
cphy27420_at	3005656	3003107	2550	Cphy_1497	selenium-dependent molybdenum hydroxylase 1	9.4	9.3	9	9.3
cphy27410_at	3003040	3001757	1284	Cphy_1498	Xanthine/uracil/vitamin C permease	10	9.8	9.6	10
cphy27400_at	3001503	3000283	1221	Cphy_1499	diaminopropionate ammonia-lyase	10.6	10.7	10.4	11
cphy27390_at	3000188	2999004	1185	Cphy_1500	peptidase M20	10.9	11.1	10.7	11.3
cphy27380_at	2998650	2997187	1464	Cphy_1501	N-acyl-D-glutamate deacylase	9.7	10	9.5	10.3
cphy27370_at	2996410	2996910	501	Cphy_1502	peptide methionine sulfoxide reductase	12.8	13.3	12.5	12.8
cphy27360_at	2995160	2996038	879	Cphy_1503	Thioredoxin-disulfide reductase	7	7.5	6.4	7.8
cphy27350_at	2994919	2993639	1281	Cphy_1504	protein of unknown function DUF1576	10.3	10.2	10.5	10.1
cphy27340_at	2993642	2993289	354	Cphy_1505	hypothetical protein	10.6	10.4	10.9	10.4
cphy27330_at	2993132	2991960	1173	Cphy_1506	NUDIX hydrolase	10.6	10.5	10.8	10.4
cphy27320_at	2991907	2991371	537	Cphy_1507	protein of unknown function DUF74	9.4	9.5	9.5	9.6
cphy27310_at	2990894	2990271	624	Cphy_1508	hypothetical protein	6.1	5.9	5.8	6.4
cphy27300_at	2990267	2989704	564	Cphy_1509	Hemerythrin HHE cation binding domain protein	6.4	6.5	6.3	6.7
cphy27290_at	2989135	2987573	1563	Cphy_1510	Endo-1,4-beta-xylanase	13.5	12.5	13.6	11.8
cphy27280_at	2987227	2986856	372	Cphy_1511	hypothetical protein	11.2	10.9	11.1	10.4
cphy27270_at	2986818	2986243	576	Cphy_1512	Rhomboid family protein	11.7	11.5	11.7	11.1
cphy27260_at	2986079	2985510	570	Cphy_1513	transcriptional regulator, TetR family	12	12	12	11.7
cphy27250_at	2984999	2983062	1938	Cphy_1514	NADH:flavin oxidoreductase/NADH oxidase	8.1	8.9	7.9	9.5
cphy27240_at	2982639	2982935	297	Cphy_1515	hypothetical protein	7.8	6.4	6.5	6.5
cphy27230_at	2982191	2981382	810	Cphy_1516	molybdopterin dehydrogenase FAD-binding	9.9	10.8	9.9	10.6
cphy27220_at	2981392	2980922	471	Cphy_1517	(2Fe-2S)-binding domain protein	11.2	11.9	11.2	11.6
cphy27210_at	2980922	2978628	2295	Cphy_1518	aldehyde oxidase and xanthine dehydrogenase molybdopterin binding	11.4	12.1	11.4	11.9
cphy27200_at	2978638	2978027	612	Cphy_1519	hypothetical protein	9.6	10.2	9.6	10.1
cphy27190_at	2977845	2975821	2025	Cphy_1520	methyl-accepting chemotaxis sensory transducer	10.4	11.1	10.3	11.1
cphy27180_at	2975618	2974863	756	Cphy_1521	glucosamine/galactosamine-6-phosphate isomerase	9.2	9.7	9.1	9.6
cphy27170_at	2974397	2974708	312	Cphy_1522	hypothetical protein	9.9	10	10.2	10.2
cphy27160_at	2973275	2974336	1062	Cphy_1523	hypothetical protein	10.4	10.6	10.2	10.7
cphy27150_at	2972757	2972494	264	Cphy_1524	hypothetical protein	13.3	12.8	13.5	12.5
cphy27140_at	2972194	2971658	537	Cphy_1525	hypothetical protein	10	9.5	9.9	9.3
cphy27130_at	2971601	2971305	297	Cphy_1526	GCN5-related N-acetyltransferase	10.9	10.6	11	10.4
cphy27120_at	2971012	2970554	459	Cphy_1527	GCN5-related N-acetyltransferase	10.7	9.3	9.7	8.9
cphy27110_at	2969377	2970231	855	Cphy_1528	transcriptional regulator, AraC family	10.3	9.7	10.2	9.2
cphy27100_at	2969118	2967799	1320	Cphy_1529	extracellular solute-binding protein family 1	8.5	8.2	8.6	8.3
cphy27090_at	2967705	2966818	888	Cphy_1530	binding-protein-dependent transport systems inner membrane component	7.3	6.8	7.4	6.8
cphy27080_at	2966807	2965980	828	Cphy_1531	binding-protein-dependent transport systems inner membrane component	7.9	7.7	8	7.6
cphy27070_at	2965840	2965499	342	Cphy_1532	Domain of unknown function DUF1801	8.3	8.5	8.3	8.7
cphy27060_at	2965334	2964771	564	Cphy_1533	NADH oxidase	6.7	6.9	7	7.1
cphy27050_at	2964424	2963321	1104	Cphy_1534	Endonuclease/exonuclease/phosphatase	12	12.2	12	12.3
cphy27040_at	2962969	2961095	1875	Cphy_1535	arginyl-tRNA synthetase	7	8.2	6.9	9
cphy27030_at	2960926	2959931	996	Cphy_1536	NUDIX hydrolase	9.3	9.6	9	9.3
cphy27020_at	2959918	2959121	798	Cphy_1537	Xylose isomerase domain protein TIM barrel	9.7	9.7	9.3	9.5
cphy27010_at	2958848	2957766	1083	Cphy_1538	glycine cleavage system T protein	10.9	10.7	10.6	10
cphy27000_at	2957740	2957357	384	Cphy_1539	glycine cleavage system H protein	11.9	11.7	11.7	11.2
cphy26990_at	2957343	2956024	1320	Cphy_1540	Glycine dehydrogenase (decarboxylating)	12.6	12.2	12.4	11.7
cphy26980_at	2956019	2954559	1461	Cphy_1541	Glycine dehydrogenase (decarboxylating)	12	11.6	11.8	11.1
cphy26970_at	2954575	2953577	999	Cphy_1542	lipoyltransferase and lipoate-protein ligase	12.6	12.3	12.4	11.8
cphy26960_at	2953358	2951946	1413	Cphy_1543	dihydrolipoamide dehydrogenase	10.4	10.1	10.5	9.8
cphy26950_at	2951550	2949643	1908	Cphy_1544	helicase c2	9.7	10.3	9.7	10.7
cphy26940_at	2949564	2949283	282	Cphy_1545	protein of unknown function DUF503	9.1	9.7	9.1	10.2
cphy26930_at	2948174	2949001	828	Cphy_1546	transcriptional regulator, AraC family	11.5	11.8	11.5	11.9
cphy26920_at	2947963	2946527	1437	Cphy_1547	binding-protein-dependent transport systems inner membrane component	13.6	12.7	13.4	12.2
cphy26910_at	2946449	2945457	993	Cphy_1548	binding-protein-dependent transport systems inner membrane component	13.3	12.5	13.3	11.8
cphy26900_at	2945345	2943558	1788	Cphy_1549	hypothetical protein	13.9	12.9	13.7	12.3
cphy26890_at	2943497	2942886	612	Cphy_1550	hypothetical protein	12.3	11.1	12.3	10.5
cphy26880_at	2942868	2942194	675	Cphy_1551	HAD-superfamily hydrolase, subfamily IA, variant 3	11.8	10.7	12.1	10.2
cphy26870_at	2941652	2941990	339	Cphy_1552	Cupin 2 conserved barrel domain protein	8.5	8.5	8.4	8.9
cphy26860_at	2941452	2941637	186	Cphy_1553	4Fe-4S ferredoxin iron-sulfur binding domain protein	8.9	8.8	8.9	9.2
cphy26850_at	2941339	2940407	933	Cphy_1554	transcriptional regulator, XRE family	9.6	10.4	9.5	10.4
cphy26840_at	2939955	2934289	5667	Cphy_1555	LPXTG-motif cell wall anchor domain protein	9.7	9.1	9.2	9.5
cphy26830_at	2933909	2933091	819	Cphy_1556	transglutaminase domain protein	10.9	11.5	11.1	11
cphy26820_at	2932272	2932925	654	Cphy_1557	hypothetical protein	12.5	13.1	11.7	11.3
cphy26810_at	2931392	2932279	888	Cphy_1558	DegV family protein	13.7	14.3	13	13
cphy26800_at	2930858	2930151	708	Cphy_1559	hypothetical protein	10.3	10.9	10.3	10.2
cphy26790_at	2930139	2929426	714	Cphy_1560	hypothetical protein	10.5	10.9	10.4	10.3
cphy26780_at	2928597	2929301	705	Cphy_1561	regulatory protein GntR HTH	10	10.9	10	11.5
cphy26770_at	2928320	2927325	996	Cphy_1562	hypothetical protein	10.7	11	10.7	11.7
cphy26760_at	2927224	2926550	675	Cphy_1563	hydrogenase accessory protein HypB	9.6	9.9	9.7	10.4
cphy26740_at	2926470	2923795	2676	Cphy_1564	4Fe-4S ferredoxin iron-sulfur binding domain protein	10.2	10.7	10.3	11.3
cphy26730_at	2923787	2923446	342	Cphy_1565	hydrogenase expression/synthesis HypA	9.9	10.4	10.1	11.1
cphy26720_at	2920673	2923066	2394	Cphy_1566	ATPase, P-type (transporting), HAD superfamily, subfamily IC	11.2	11.2	10.4	10.8
cphy26710_at	2918908	2920251	1344	Cphy_1567	hypothetical protein	8.5	9	7.6	7.1
cphy26700_at	2918649	2917882	768	Cphy_1568	protein of unknown function DUF328	11.7	11.8	11.9	12
cphy26690_at	2917901	2917449	453	Cphy_1569	alkyl hydroperoxide reductase/ Thiol specific antioxidant/ Mal allergen	9.4	9.6	9.6	9.7
cphy26680_at	2916724	2917236	513	Cphy_1570	Ferritin Dps family protein	13	13.3	13	13.3
cphy26670_at	2916494	2914815	1680	Cphy_1571	peptidase S8 and S53 subtilisin kexin sedolisin	9.5	7.7	7.6	7.1
cphy26660_at	2914736	2913057	1680	Cphy_1572	peptidase S8 and S53 subtilisin kexin sedolisin	9.5	8.1	8	7.9
cphy26650_at	2912967	2911288	1680	Cphy_1573	peptidase S8 and S53 subtilisin kexin sedolisin	10	8.8	8.4	8.3
cphy26640_at	2911039	2909357	1683	Cphy_1574	peptidase S8 and S53 subtilisin kexin sedolisin	9.8	8.7	8.3	8.4
cphy26630_at	2909234	2907549	1686	Cphy_1575	peptidase S8 and S53 subtilisin kexin sedolisin	10.9	9.8	9.5	9.4
cphy26620_at	2907447	2905768	1680	Cphy_1576	peptidase S8 and S53 subtilisin kexin sedolisin	11.9	10.3	10.2	9.9
cphy26610_at	2905620	2905339	282	Cphy_1577	hypothetical protein	11.1	9.6	9.5	9.1
cphy26600_at	2905138	2904260	879	Cphy_1578	ROK family protein	12.3	12.3	12.3	12.4
cphy26590_at	2904050	2903547	504	Cphy_1579	RNA polymerase, sigma-24 subunit, ECF subfamily	9.7	11.1	9.7	11.4
cphy26580_at	2903554	2902643	912	Cphy_1580	hypothetical protein	9.4	11	9.2	11.1
cphy26560_at	2902133	2901150	984	Cphy_1581	ABC-type sugar transport system periplasmic component-like protein	11.9	10.8	12.1	12.2
cphy26550_at	2901166	2899670	1497	Cphy_1582	signal transduction histidine kinase, LytS	11.7	10.6	12.2	11.6
cphy26540_at	2899677	2898076	1602	Cphy_1583	two component transcriptional regulator, AraC family	10.7	9.8	11.5	10.5
cphy26530_at	2898079	2897036	1044	Cphy_1584	periplasmic binding protein/LacI transcriptional regulator	11.4	10.5	12	11
cphy26520_at	2896841	2895774	1068	Cphy_1585	putative solute-binding component of ABC transporter	14.7	13.8	14.6	14.2
cphy26510_at	2895606	2894065	1542	Cphy_1586	ABC transporter related	13.9	12.8	13.6	13.3
cphy26500_at	2894061	2892883	1179	Cphy_1587	Monosaccharide-transporting ATPase	14.1	13.3	13.7	13.6
cphy26490_at	2892596	2891445	1152	Cphy_1588	SEC-C motif domain protein	10.1	10.8	10.1	11.3
cphy26480_at	2890819	2889713	1107	Cphy_1589	hypothetical protein	7.8	8.1	7.2	8.2
cphy26470_at	2889518	2888178	1341	Cphy_1590	transcriptional regulator, XRE family	11.6	11.7	11.8	11.7
cphy26460_at	2888012	2886768	1245	Cphy_1591	major facilitator superfamily MFS_1	10.4	8.4	9.1	8.6
cphy26450_at	2886507	2884783	1725	Cphy_1592	67 kDa myosin-cross-reactive antigen family protein	8.9	7.4	7.5	7.5
cphy26440_at	2883082	2884464	1383	Cphy_1593	MATE efflux family protein	9.5	10.5	9.3	11.1
cphy26430_at	2882770	2882210	561	Cphy_1594	hypothetical protein	8.1	7.9	7.5	7.9
cphy26420_at	2882029	2881121	909	Cphy_1595	hypothetical protein	11.9	12.2	12	12.8
cphy26410_at	2880696	2878138	2559	Cphy_1596	glycoside hydrolase family 3 domain protein	10.6	11	10.4	10.6
cphy26400_at	2877821	2876817	1005	Cphy_1597	Malate/L-lactate dehydrogenase	11.9	12.8	11.7	12.6
cphy26380_at	2876149	2874719	1431	Cphy_1598	ABC transporter related	12.2	12.1	12.4	12.7
cphy26370_at	2874340	2873354	987	Cphy_1599	hypothetical protein	8.6	6.3	6.9	6.7
cphy26360_at	2872731	2871994	738	Cphy_1600	two component transcriptional regulator, LytTR family	8.8	9.7	8.7	9.8
cphy26350_at	2871973	2870633	1341	Cphy_1601	signal transduction histidine kinase regulating citrate/malate metabolism	9.8	10.4	9.7	10.7
cphy26340_at	2869167	2870423	1257	Cphy_1602	diguanylate cyclase with PAS/PAC sensor	6.3	6.3	5.9	6.7
cphy26330_at	2868600	2869121	522	Cphy_1603	4-vinyl reductase 4VR	6.3	6.7	6.4	6.9
cphy26320_at	2868142	2867858	285	Cphy_1604	transcriptional regulator, LuxR family	6	6.3	6.1	6.7
cphy26310_at	2867625	2867326	300	Cphy_1605	hypothetical protein	10.4	10.6	10.4	11
cphy26300_at	2867323	2866991	333	Cphy_1606	hypothetical protein	8.9	8.9	9	9.3
cphy26290_at	2866555	2866923	369	Cphy_1607	hypothetical protein	7.4	7.8	7.4	7.9
cphy26280_at	2866228	2865671	558	Cphy_1608	CDP-alcohol phosphatidyltransferase	10.9	10.9	10.9	10.8
cphy26270_at	2864559	2865377	819	Cphy_1609	transcriptional regulator, MerR family	10	10.5	9.8	10.7
cphy26260_at	2864245	2863613	633	Cphy_1610	protein of unknown function DUF161	7.5	7.9	7.4	8
cphy26250_at	2863520	2862372	1149	Cphy_1611	hypothetical protein	9.1	9.4	9	9.8
cphy26230_at	2861873	2857815	4059	Cphy_1612	Pectate lyase/Amb allergen	7.2	7.5	7.3	7.9
cphy26220_at	2857437	2856604	834	Cphy_1613	transcriptional regulator, MerR family	10	8.8	10.6	10.8
cphy26210_at	2856254	2855628	627	Cphy_1614	glycosyl transferase family 51	8.4	9	8.9	10.1
cphy26180_at	2853008	2852610	399	Cphy_1617	NUDIX hydrolase	11	11.7	11.2	12
cphy26170_at	2852469	2850325	2145	Cphy_1618	hypothetical protein	11.8	11.6	11.7	11.5
cphy26150_at	2849569	2850012	444	Cphy_1619	hypothetical protein	12.3	12	12.2	11.8
cphy26140_at	2849192	2848509	684	Cphy_1620	two component transcriptional regulator, winged helix family	9.9	9.7	9.9	9.6
cphy26130_at	2848503	2847193	1311	Cphy_1621	integral membrane sensor signal transduction histidine kinase	9.6	9.3	9.5	9.4
cphy26120_at	2846988	2846605	384	Cphy_1622	hypothetical protein	8.1	7.1	6.9	7.3
cphy26110_at	2846516	2844972	1545	Cphy_1623	protein of unknown function DUF214	8.7	8.9	8.4	8.7
cphy26100_at	2844962	2844291	672	Cphy_1624	ABC transporter related	8.9	9.1	8.4	8.8
cphy26090_at	2843468	2844157	690	Cphy_1625	Methyltransferase type 12	10.7	10.5	10.5	10.3
cphy26080_at	2843183	2842041	1143	Cphy_1626	acyl-protein synthetase LuxE	13	13	13.1	12.8
cphy26070_at	2842044	2840797	1248	Cphy_1627	acyl-CoA reductase	13.5	13.4	13.6	13.1
cphy26060_at	2840785	2839856	930	Cphy_1628	hypothetical protein	13.8	13.7	13.9	13.4
cphy26050_at	2839175	2839765	591	Cphy_1629	hypothetical protein	11.6	11.5	11.6	11.6
cphy26040_at	2837927	2839120	1194	Cphy_1630	aldo/keto reductase	12.4	12.2	12.3	12.2
cphy26030_at	2837706	2837005	702	Cphy_1631	protein of unknown function DUF1037	10.5	11	10.5	11.1
cphy26020_at	2836604	2834493	2112	Cphy_1632	ATP-dependent DNA helicase rep	10.5	10.8	10.3	10.8
cphy26010_at	2834240	2833608	633	Cphy_1633	transcriptional regulator, TetR family	13.4	13.3	13.6	11.6
cphy26000_at	2833621	2832728	894	Cphy_1634	ABC transporter related	14	13.7	14.1	12.1
cphy25990_at	2832735	2831935	801	Cphy_1635	hypothetical protein	12.8	12.3	12.8	10.5
cphy25970_at	2831574	2830204	1371	Cphy_1636	methyl-accepting chemotaxis sensory transducer	12.5	12.7	12.5	12.5
cphy25960_at	2829499	2830071	573	Cphy_1637	protein of unknown function DUF204	6.9	7.3	6.9	7.9
cphy25950_at	2828905	2828684	222	Cphy_1638	hypothetical protein	11.3	10.6	11.6	10.6
cphy25940_at	2826851	2828551	1701	Cphy_1639	methyl-accepting chemotaxis sensory transducer	13.3	13	13.5	13.2
cphy25930_at	2826206	2825481	726	Cphy_1640	glycoside hydrolase family 12	11	10.5	10.4	11
cphy25920_at	2824520	2824215	306	Cphy_1641	metallophosphoesterase	10.9	10.6	11.1	10.7
cphy25910_at	2824067	2823090	978	Cphy_1642	hypothetical protein	12.3	11.9	12.3	12.1
cphy25900_at	2821732	2822913	1182	Cphy_1643	lysine 2,3-aminomutase YodO family protein	8.4	8.2	8	7.6
cphy25890_at	2820672	2821715	1044	Cphy_1644	D-alanine--D-alanine ligase domain protein	9	8.6	8.3	7.9
cphy25880_at	2820098	2818848	1251	Cphy_1645	hypothetical protein	7.9	7.6	6.8	7.6
cphy25870_at	2818228	2818494	267	Cphy_1646	hypothetical protein	11.1	8.2	12.3	8.2
cphy25860_at	2817944	2817045	900	Cphy_1647	Helix-turn-helix type 11 domain protein	10.9	12	10.9	12.8
cphy25850_at	2816831	2816550	282	Cphy_1648	Domain of unknown function DUF1905	11.5	12.4	11.5	13.1
cphy25840_at	2816443	2816276	168	Cphy_1649	hypothetical protein	12.5	13.2	12.1	14
cphy25830_at	2816279	2815548	732	Cphy_1650	metal dependent phosphohydrolase	11.7	12.6	11.5	13.4
cphy25820_at	2815279	2814011	1269	Cphy_1651	major facilitator superfamily MFS_1	11.7	11.8	11.8	12.3
cphy25810_at	2813745	2812474	1272	Cphy_1652	Peptidoglycan-binding LysM	12.6	11.9	11.9	12.3
cphy25800_at	2812079	2811648	432	Cphy_1653	hemerythrin-like metal-binding protein	12.8	12.3	13.1	11.8
cphy25780_at	2811287	2809623	1665	Cphy_1654	RNA methyltransferase, TrmA family	11.1	12	10.8	11.6
cphy25770_at	2809554	2809336	219	Cphy_1655	hypothetical protein	10.7	11.6	10.5	11.3
cphy25760_at	2809165	2808470	696	Cphy_1656	DSBA oxidoreductase	11	11.8	10.6	11.5
cphy25750_at	2808168	2807404	765	Cphy_1657	hypothetical protein	11.1	11	10.9	10.7
cphy25740_at	2807149	2806010	1140	Cphy_1658	aldo/keto reductase	10.9	10.6	10.6	10.1
cphy25730_at	2805856	2805044	813	Cphy_1659	alpha/beta hydrolase fold	10.6	10	10	9.5
cphy25720_at	2805027	2803963	1065	Cphy_1660	NADH:flavin oxidoreductase/NADH oxidase	12	11.2	11.5	10.9
cphy25700_at	2803567	2803764	198	Cphy_1661	transcriptional regulator, HxlR family	10.2	10.9	10.2	10.6
cphy25690_at	2803230	2802904	327	Cphy_1662	Cupin 2 conserved barrel domain protein	7.4	8.5	7.4	8.9
cphy25680_at	2802864	2802484	381	Cphy_1663	Glyoxalase/bleomycin resistance protein/dioxygenase	8.1	9	8	9.2
cphy25670_at	2801956	2801624	333	Cphy_1664	hypothetical protein	12.1	12.4	12.1	12.1
cphy25660_at	2801525	2801286	240	Cphy_1665	hypothetical protein	12.1	12.3	12	12.2
cphy25650_at	2800630	2799845	786	Cphy_1666	phosphate ABC transporter, ATPase subunit	10.9	10.5	10.6	10.3
cphy25640_at	2799701	2798862	840	Cphy_1667	phosphate binding protein	9.8	9.5	9.7	9.3
cphy25630_at	2798865	2798020	846	Cphy_1668	phosphate ABC transporter, inner membrane subunit PstC	10.2	10	10.1	9.9
cphy25620_at	2798012	2797176	837	Cphy_1669	phosphate ABC transporter, inner membrane subunit PstA	9.9	9.5	9.7	9.5
cphy25610_at	2797165	2796404	762	Cphy_1670	ABC transporter related	10.2	9.8	10	9.9
cphy25600_at	2796358	2795705	654	Cphy_1671	phosphate uptake regulator, PhoU	10.6	10	10.6	10.2
cphy25590_at	2795005	2795508	504	Cphy_1672	protein of unknown function DUF985	9.2	10.3	9.4	10.8
cphy25580_at	2793903	2794808	906	Cphy_1673	Excinuclease ABC C subunit domain protein	12.2	13.1	12.3	13.4
cphy25570_at	2792518	2793552	1035	Cphy_1674	Redoxin domain protein	6.8	7.2	6.3	7.6
cphy25560_at	2791658	2792500	843	Cphy_1675	4Fe-4S ferredoxin iron-sulfur binding domain protein	7	7.2	6.6	7.4
cphy25540_at	2790913	2790254	660	Cphy_1676	two component transcriptional regulator, winged helix family	10.7	11.2	10.4	10.9
cphy25530_at	2790257	2788824	1434	Cphy_1677	integral membrane sensor signal transduction histidine kinase	10.4	11	10.2	10.8
cphy25520_at	2788831	2788064	768	Cphy_1678	hypothetical protein	10.7	11.4	10.4	11.1
cphy25510_at	2787739	2787065	675	Cphy_1679	two component transcriptional regulator, winged helix family	9.8	10.2	9.9	10.2
cphy25500_at	2786966	2785998	969	Cphy_1680	integral membrane sensor signal transduction histidine kinase	10.1	10.4	10	10.5
cphy25490_at	2785867	2784110	1758	Cphy_1681	ABC transporter related	7.2	8.2	7.2	8.5
cphy25480_at	2784113	2782272	1842	Cphy_1682	ABC transporter related	7.9	8.9	7.8	9.3
cphy25470_at	2782047	2781382	666	Cphy_1683	transcriptional regulator, AraC family	11.7	12.3	11.6	12.3
cphy25460_at	2779884	2781218	1335	Cphy_1684	cysteine desulfurase, SufS subfamily	8.5	8	7.7	7.9
cphy25450_at	2778950	2779894	945	Cphy_1685	hypothetical protein	8	7.3	6.9	7.1
cphy25440_at	2777547	2778626	1080	Cphy_1686	hypothetical protein	10.8	9.5	8.9	9
cphy25430_at	2777003	2775993	1011	Cphy_1687	polysaccharide deacetylase	11.6	10.5	11.3	10
cphy25420_at	2775833	2774040	1794	Cphy_1688	two component regulator propeller domain protein	10.2	8.8	10	8.4
cphy25390_at	2773587	2772349	1239	Cphy_1689	sodium/hydrogen exchanger	6.8	7.8	7.1	7.9
cphy25380_at	2772313	2771963	351	Cphy_1690	hypothetical protein	7.5	8.4	7.6	8.4
cphy25370_at	2771745	2771140	606	Cphy_1691	hypothetical protein	7.3	8	7.2	7.7
cphy25360_at	2770964	2770611	354	Cphy_1692	transcriptional regulator, AraC family	8.2	8.8	8	8.8
cphy25340_at	2770283	2769954	330	Cphy_1693	hypothetical protein	8.4	9.1	8.2	8.8
cphy25330_at	2766584	2769541	2958	Cphy_1694	Collagen triple helix repeat	7.5	7.3	7.4	7.4
cphy25300_at	2764939	2766021	1083	Cphy_1695	glycosyl transferase family 2	6.7	6.6	6.4	6.3
cphy25290_at	2764686	2764195	492	Cphy_1696	transcriptional regulator, MarR family	13	12.6	12.6	12.8
cphy25280_at	2764010	2762829	1182	Cphy_1697	arsenite-activated ATPase ArsA	8.7	8.8	8.2	9.2
cphy25260_at	2762602	2761445	1158	Cphy_1698	Arsenite-transporting ATPase	9.5	9.4	8.7	9.8
cphy25250_at	2761400	2760144	1257	Cphy_1699	phosphopantetheine-binding	8.9	9	8.3	9.3
cphy25240_at	2759860	2759621	240	Cphy_1700	non-haem haloperoxidase family protein	7.9	7.7	7.7	7.8
cphy25230_at	2759200	2759574	375	Cphy_1701	cysteine desulfurase, SufS subfamily	5.9	5.7	5.4	6
cphy25220_at	2757743	2758816	1074	Cphy_1703	hypothetical protein	8.3	8	7.8	7.8
cphy25210_at	2756347	2757426	1080	Cphy_1704	hypothetical protein	10.4	8.4	8	7.5
cphy25190_at	2755744	2754680	1065	Cphy_1705	hypothetical protein	11.7	12	11.4	11.8
cphy25180_at	2754705	2752369	2337	Cphy_1706	transcriptional regulator, AraC family	11.3	11.5	11.4	11.3
cphy25170_at	2752024	2750132	1893	Cphy_1707	hypothetical protein	7.6	7.9	7.7	8.1
cphy25160_at	2749930	2748374	1557	Cphy_1708	extracellular solute-binding protein	7.9	8.3	8	8.5
cphy25150_at	2748177	2747254	924	Cphy_1709	binding-protein-dependent transport systems inner membrane component	6.4	6.9	6.3	6.9
cphy25140_at	2747235	2746333	903	Cphy_1710	binding-protein-dependent transport systems inner membrane component	7.6	8.3	7.5	8.2
cphy25130_at	2746175	2744313	1863	Cphy_1711	Endopygalactorunase-like protein	8.5	9.1	8.3	9.2
cphy25120_at	2744263	2743259	1005	Cphy_1712	Esterase/lipase-like protein	8.6	9.1	8.3	9.3
cphy25110_at	2741695	2743059	1365	Cphy_1713	coagulation factor 5/8 type domain protein	10	9	7.9	8.8
cphy25100_at	2741447	2738592	2856	Cphy_1714	glycoside hydrolase family 85	12	8.2	9.9	8.4
cphy25090_at	2738177	2737227	951	Cphy_1715	binding-protein-dependent transport systems inner membrane component	11.5	7.2	11	7.9
cphy25080_at	2737215	2736283	933	Cphy_1716	binding-protein-dependent transport systems inner membrane component	11	6.7	10.2	7.3
cphy25070_at	2736224	2734719	1506	Cphy_1717	extracellular solute-binding protein family 1	11.6	7.8	11.2	8.8
cphy25060_at	2734418	2733462	957	Cphy_1718	glycosidase PH1107-related	9.5	7.2	9.4	7.2
cphy25050_at	2733424	2732141	1284	Cphy_1719	hypothetical protein	9.5	7.4	9.2	7.7
cphy25040_at	2731970	2728839	3132	Cphy_1720	glycoside hydrolase family 38	11.2	8.9	11.8	9.2
cphy25030_at	2728543	2726879	1665	Cphy_1721	histidine kinase internal region	11	10.4	11.4	10
cphy25020_at	2726886	2725360	1527	Cphy_1722	two component transcriptional regulator, AraC family	11.5	10.7	11.7	10.2
cphy25010_at	2725282	2723762	1521	Cphy_1723	extracellular solute-binding protein family 1	11.1	10.2	11.3	9.9
cphy25000_at	2723626	2722211	1416	Cphy_1724	multi antimicrobial extrusion protein MatE	10.5	9.7	10.8	9.4
cphy24980_at	2722068	2721688	381	Cphy_1725	Domain of unknown function DUF1801	10.7	10.3	11.2	10.1
cphy24970_at	2721499	2720486	1014	Cphy_1726	hypothetical protein	10	9.8	10.1	9.8
cphy24960_at	2720333	2720070	264	Cphy_1727	hypothetical protein	10.4	10.4	10.9	10.4
cphy24950_at	2719639	2718866	774	Cphy_1728	Ku protein	7.7	7.1	6.9	7.4
cphy24940_at	2718861	2716420	2442	Cphy_1729	DNA ligase D	8	7.7	7.3	7.8
cphy24930_at	2716078	2714165	1914	Cphy_1730	NADH dehydrogenase (quinone)	7.1	7.4	7	7.3
cphy24920_at	2714165	2713305	861	Cphy_1731	respiratory-chain NADH dehydrogenase subunit 1	5.9	6.3	5.9	6
cphy24910_at	2713211	2712777	435	Cphy_1732	NADH ubiquinone oxidoreductase 20 kDa subunit	7.4	7.2	6.8	7.2
cphy24900_at	2712724	2712371	354	Cphy_1733	Ech hydrogenase, subunit EchD, putative	6.9	7.2	6.7	7.1
cphy24890_at	2712371	2711292	1080	Cphy_1734	NADH-ubiquinone oxidoreductase chain 49kDa	7.8	8.1	7.6	8.2
cphy24880_at	2711172	2710810	363	Cphy_1735	4Fe-4S ferredoxin iron-sulfur binding domain protein	7.4	7.8	7	7.9
cphy24870_at	2710840	2710502	339	Cphy_1736	hydrogenase expression/synthesis HypA	7.4	7.7	6.9	7.8
cphy24860_at	2710460	2709810	651	Cphy_1737	hydrogenase accessory protein HypB	7.5	7.9	7.4	7.9
cphy24850_at	2709834	2707405	2430	Cphy_1738	(NiFe) hydrogenase maturation protein HypF	6.6	6.8	6.2	6.9
cphy24840_at	2707344	2707117	228	Cphy_1739	hydrogenase assembly chaperone hypC/hupF	8.6	9.2	8.3	9.1
cphy24830_at	2707130	2706084	1047	Cphy_1740	hydrogenase formation HypD protein	8.9	9.5	8.8	9.3
cphy24820_at	2706000	2705023	978	Cphy_1741	hydrogenase expression/formation protein HypE	10	10.4	10	10.3
cphy24810_at	2703173	2704735	1563	Cphy_1742	transcriptional regulator, CdaR	11.2	11.9	10.9	11.8
cphy24800_at	2702979	2700166	2814	Cphy_1743	NADH:flavin oxidoreductase/NADH oxidase	11.1	11.2	10.9	10.9
cphy24790_at	2700110	2699334	777	Cphy_1744	short-chain dehydrogenase/reductase SDR	10.4	10.6	10.4	10.3
cphy24780_at	2699025	2697970	1056	Cphy_1745	methylated-DNA--protein-cysteine methyltransferase	8.7	9.3	8.3	9.1
cphy24770_at	2697694	2696708	987	Cphy_1746	3-carboxymuconate cyclase-like protein	10.4	10.9	10.2	10.7
cphy24750_at	2696161	2691464	4698	Cphy_1747	peptidase S8 and S53 subtilisin kexin sedolisin	10.5	10.2	9.6	9.4
cphy24740_at	2691192	2690710	483	Cphy_1748	hypothetical protein	9.3	9.3	8.8	9.2
cphy24730_at	2689980	2690516	537	Cphy_1749	hypothetical protein	9.2	8.6	8.9	8.3
cphy24720_at	2689525	2688566	960	Cphy_1750	glycosyl hydrolase family 88	10.8	10.8	10.2	10.1
cphy24700_at	2688089	2687463	627	Cphy_1751	NADPH-dependent FMN reductase	9.5	9.4	8.7	9.2
cphy24690_at	2687354	2686509	846	Cphy_1752	2,5-didehydrogluconate reductase	11	10.8	10.8	10.5
cphy24680_at	2685640	2686299	660	Cphy_1753	aminotransferase class V	6.7	6.7	6.4	6.9
cphy24670_at	2685224	2685574	351	Cphy_1754	putative aminotransferase	6.6	6.3	6.3	6.6
cphy24660_at	2685052	2684600	453	Cphy_1755	transcriptional regulator, MarR family	11.4	11.9	11.4	12.8
cphy24650_at	2684603	2684028	576	Cphy_1756	cyclase family protein	12.1	12.6	12	13.4
cphy24640_at	2682840	2683718	879	Cphy_1757	transcriptional regulator, LysR family	8.5	9.2	8.3	9.5
cphy24630_at	2682721	2681375	1347	Cphy_1758	sodium:neurotransmitter symporter	13.2	12.7	13.2	12.7
cphy24620_at	2680499	2681176	678	Cphy_1759	Haloacid dehalogenase domain protein hydrolase	7.5	7.5	7.2	7.7
cphy24610_at	2679857	2680483	627	Cphy_1760	membrane spanning protein	7.5	7.5	7.3	7.8
cphy24600_at	2679757	2679140	618	Cphy_1761	cyclic nucleotide-binding protein	9.2	9.4	9.2	9.1
cphy24590_at	2678907	2678323	585	Cphy_1762	putative transcriptional regulator, TetR family	10.7	10.7	10.9	10.5
cphy24580_at	2678330	2676834	1497	Cphy_1763	FAD dependent oxidoreductase	11.2	11	11.2	10.9
cphy24570_at	2676742	2676200	543	Cphy_1764	protein of unknown function DUF1697	10.4	10.2	10.5	10.1
cphy24560_at	2675933	2675262	672	Cphy_1765	isochorismatase hydrolase	12.5	12.6	12.7	12.5
cphy24550_at	2675261	2674935	327	Cphy_1766	TfoX domain protein	11.2	11.3	11.3	11.2
cphy24540_at	2674394	2674747	354	Cphy_1767	hypothetical protein	11.1	10.8	11	10.5
cphy24530_at	2673907	2671652	2256	Cphy_1768	PTS system, glucose subfamily, IIA subunit	6.9	7.3	6.5	7.3
cphy24520_at	2671514	2671257	258	Cphy_1769	Phosphotransferase system, phosphocarrier protein HPr	8.4	9	8.2	8.7
cphy24510_at	2671198	2669567	1632	Cphy_1770	phosphoenolpyruvate-protein phosphotransferase	8.6	9.3	8.1	8.5
cphy24470_at	2664276	2667245	2970	Cphy_1774	hypothetical protein	7	7.5	6.7	7.4
cphy24460_at	2657738	2664091	6354	Cphy_1775	S-layer domain protein	7.2	7.5	7	7.5
cphy24450_at	2656715	2657278	564	Cphy_1776	hypothetical protein	9.1	8.5	8.1	8.2
cphy24440_at	2655389	2656384	996	Cphy_1777	hypothetical protein	10.2	9.5	9.1	9.4
cphy24430_at	2655286	2654846	441	Cphy_1778	hypothetical protein	10.4	8.1	8.6	7.7
cphy24420_at	2653932	2654738	807	Cphy_1779	anaerobic cobalt chelatase	7.7	8.2	7.3	7.8
cphy24410_at	2652627	2653661	1035	Cphy_1780	hypothetical protein	8.1	8.4	7.9	8.6
cphy24400_at	2651575	2652528	954	Cphy_1781	nitrite and sulphite reductase 4Fe-4S region	9.2	9.9	9.1	10.2
cphy24390_at	2649794	2651413	1620	Cphy_1782	FAD-dependent pyridine nucleotide-disulphide oxidoreductase	8	8.6	7.8	8.9
cphy24380_at	2649604	2648696	909	Cphy_1783	transcriptional regulator, MarR family	11	11.6	10.9	12
cphy24370_at	2648214	2646973	1242	Cphy_1784	glutamyl-tRNA reductase	9.2	9	8.9	9.4
cphy24360_at	2646924	2646469	456	Cphy_1785	siroheme synthase	9.3	8.6	8.7	9
cphy24350_at	2646413	2645508	906	Cphy_1786	porphobilinogen deaminase	9.1	8.8	8.5	9
cphy24340_at	2645511	2644018	1494	Cphy_1787	uroporphyrin-III C-methyltransferase	10.6	10.2	9.9	10.4
cphy24330_at	2643830	2642847	984	Cphy_1788	Porphobilinogen synthase	9.8	9.5	9.1	9.7
cphy24320_at	2642847	2641567	1281	Cphy_1789	glutamate-1-semialdehyde-2,1-aminomutase	9.4	9.1	8.7	9.5
cphy24300_at	2641185	2640718	468	Cphy_1790	DNA binding domain protein, excisionase family	10.1	10.4	10.3	11.4
cphy24290_at	2640677	2640312	366	Cphy_1791	hypothetical protein	8.5	9.2	8.6	10
cphy24280_at	2639816	2638428	1389	Cphy_1792	extracellular solute-binding protein family 1	8.9	8.2	7.7	8.4
cphy24270_at	2638354	2637575	780	Cphy_1793	short-chain dehydrogenase/reductase SDR	7.3	7.1	7.3	7.4
cphy24240_at	2636293	2636880	588	Cphy_1795	hypothetical protein	11	11.1	11.2	11.1
cphy24230_at	2635510	2634818	693	Cphy_1796	beta-lactamase domain protein	11.3	12	11.2	12
cphy24220_at	2634565	2634053	513	Cphy_1797	hypothetical protein	11	11.6	11	11.7
cphy24210_at	2633795	2633298	498	Cphy_1798	mercuric transport protein periplasmic component	10.6	11.2	10.7	11.5
cphy24200_at	2631497	2633152	1656	Cphy_1799	glycoside hydrolase family 18	7.5	8	7.1	7.5
cphy24190_at	2629306	2631264	1959	Cphy_1800	glycoside hydrolase family 18	8.4	8.6	7.8	8
cphy24170_at	2628209	2625972	2238	Cphy_1801	ABC transporter related	10.9	11.7	10.7	11.4
cphy24160_at	2624197	2625801	1605	Cphy_1802	ATPase, P-type (transporting), HAD superfamily, subfamily IC	7.5	7.4	6.9	7.9
cphy24140_at	2619382	2621913	2532	Cphy_1804	ATPase, P-type (transporting), HAD superfamily, subfamily IC	9.1	8.6	8.5	8.9
cphy24130_at	2618691	2619101	411	Cphy_1805	transcriptional regulator, XRE family	8.8	7.4	7.2	7.1
cphy24110_at	2618126	2616261	1866	Cphy_1806	conserved repeat domain protein	8.7	8.1	7.9	8
cphy24100_at	2615829	2615425	405	Cphy_1807	Domain of unknown function DUF1801	13.5	13.7	13.4	13.3
cphy24080_at	2614823	2614608	216	Cphy_1808	BFD domain protein (2Fe-2S)-binding domain protein	12.3	13.2	12.1	13.1
cphy24060_at	2613969	2613388	582	Cphy_1809	ribosomal 5S rRNA E-loop binding protein Ctc/L25/TL5	13.1	13.9	13.4	14
cphy24040_at	2611582	2612922	1341	Cphy_1810	MATE efflux family protein	6.6	6.8	6.6	6.7
cphy24030_at	2611349	2610891	459	Cphy_1811	transcriptional regulator, AsnC family	11.4	11.5	11.5	11.6
cphy24010_at	2608409	2610493	2085	Cphy_1812	V-type H(+)-translocating pyrophosphatase	11.8	8.1	9.3	7.4
cphy24000_at	2608071	2607730	342	Cphy_1813	hypothetical protein	10.9	11.2	10.9	11.3
cphy23980_at	2607193	2606417	777	Cphy_1814	Methyltransferase type 12	12.4	12.3	12.9	12.2
cphy23970_at	2605879	2603561	2319	Cphy_1815	leucine-rich repeat protein	12.5	12.8	12.4	12.8
cphy23950_at	2602887	2601532	1356	Cphy_1816	anaerobic c4-dicarboxylate antiporter, DcuC family	7.7	8	7.5	10.3
cphy23940_at	2601436	2601020	417	Cphy_1817	GCN5-related N-acetyltransferase	7.5	7.8	7.6	9.8
cphy23930_at	2600789	2599896	894	Cphy_1818	PfkB domain protein	9.8	10.2	9.4	10.6
cphy23920_at	2599903	2598983	921	Cphy_1819	Inosine/uridine-preferring nucleoside hydrolase	10.8	11.2	10.5	11.5
cphy23910_at	2598846	2597431	1416	Cphy_1820	anaerobic c4-dicarboxylate antiporter, DcuC family	10.8	11.3	10.6	11.6
cphy23900_at	2597363	2596347	1017	Cphy_1821	transcriptional regulator, LacI family	12.6	12.7	12.8	12.9
cphy23890_at	2595901	2595458	444	Cphy_1822	GCN5-related N-acetyltransferase	10.9	10.8	11	11
cphy23880_at	2595152	2592495	2658	Cphy_1823	small GTP-binding protein	10.4	10.6	10.5	10.9
cphy23870_at	2592342	2591911	432	Cphy_1824	transcriptional regulator, BadM/Rrf2 family	10.8	10.8	10.8	10.4
cphy23860_at	2591674	2590811	864	Cphy_1825	nitrite and sulphite reductase 4Fe-4S region	6.6	6.9	6.3	7
cphy23850_at	2590677	2589655	1023	Cphy_1826	sulfate ABC transporter, periplasmic sulfate-binding protein	6.6	6.8	6.5	7.1
cphy23840_at	2589633	2588794	840	Cphy_1827	sulfate ABC transporter, inner membrane subunit CysT	5.6	5.6	5.7	5.7
cphy23830_at	2588783	2587779	1005	Cphy_1828	sulfate ABC transporter, inner membrane subunit	5.8	5.9	5.7	6.2
cphy23820_at	2587580	2586516	1065	Cphy_1829	sulfate ABC transporter, ATPase subunit	6.9	7.2	6.7	7.4
cphy23810_at	2586351	2584663	1689	Cphy_1830	fumarate reductase/succinate dehydrogenase flavoprotein domain protein	7.3	8.7	7.4	8.4
cphy23800_at	2584679	2584368	312	Cphy_1831	4Fe-4S ferredoxin iron-sulfur binding domain protein	6.5	8.1	7	7.4
cphy23790_at	2584151	2583249	903	Cphy_1832	sulfate adenylyltransferase, small subunit	7.6	8.8	7.9	8.3
cphy23780_at	2583249	2581558	1692	Cphy_1833	sulfate adenylyltransferase, large subunit	7.6	8.9	7.6	8.1
cphy23770_at	2580594	2581259	666	Cphy_1834	hypothetical protein	10.9	10.7	10.4	10.2
cphy23760_at	2578759	2580363	1605	Cphy_1835	putative ABC-2 type transport system permease protein	9.7	10.1	9.5	9.8
cphy23750_at	2577860	2578756	897	Cphy_1836	ABC transporter related	9.9	10.2	9.7	10
cphy23740_at	2577126	2577734	609	Cphy_1837	transcriptional regulator, TetR family	9.3	9.8	9.2	9.9
cphy23730_at	2576592	2576005	588	Cphy_1838	transcriptional regulator, TetR family	8	8.7	7.8	9
cphy23720_at	2576012	2575596	417	Cphy_1839	hypothetical protein	8.4	9.3	8.1	9.4
cphy23710_at	2575574	2575035	540	Cphy_1840	Multimeric flavodoxin WrbA-like protein	9.3	10	9.2	10.3
cphy23700_at	2575038	2574382	657	Cphy_1841	hypothetical protein	9.1	9.6	9	9.8
cphy23690_at	2574081	2573494	588	Cphy_1842	GCN5-related N-acetyltransferase	9.7	9.6	9.9	9.8
cphy23680_at	2573465	2572938	528	Cphy_1843	protein of unknown function DUF402	8.6	8.5	8.7	8.8
cphy23670_at	2572792	2572367	426	Cphy_1844	transcriptional regulator, MarR family	8.8	9.1	9	9.8
cphy23660_at	2572171	2571467	705	Cphy_1845	Pirin domain protein	9.9	10.2	9.9	10.9
cphy23650_at	2570618	2571151	534	Cphy_1846	hypothetical protein	10.9	11.5	10.8	11.5
cphy23640_at	2570458	2569598	861	Cphy_1847	polysaccharide deacetylase	10.9	8.6	8.6	8.1
cphy23630_at	2569322	2569131	192	Cphy_1848	transcriptional regulator, MerR family	6	5	5.5	5.1
cphy23620_at	2568965	2568657	309	Cphy_1849	hypothetical protein	5	4.9	4.9	5.2
cphy23610_at	2568589	2568245	345	Cphy_1850	transcriptional regulator, HxlR family	9.9	10	10	9.7
cphy23600_at	2567852	2566758	1095	Cphy_1851	cytochrome c biogenesis protein transmembrane region	10.3	10.4	10.2	10
cphy23590_at	2566358	2565978	381	Cphy_1852	Glyoxalase/bleomycin resistance protein/dioxygenase	12.4	12.8	12.5	12.6
cphy23580_at	2565362	2565784	423	Cphy_1853	hypothetical protein	9.6	12.1	10	13.1
cphy23570_at	2564685	2565365	681	Cphy_1854	hypothetical protein	10.5	12.9	10.8	13.8
cphy23560_at	2564236	2564661	426	Cphy_1855	hypothetical protein	9	11.5	9.3	12.2
cphy23550_at	2563614	2564171	558	Cphy_1856	transcriptional regulator, TetR family	11.3	13.2	11.3	13.9
cphy23540_at	2560540	2563197	2658	Cphy_1857	ABC transporter related	10.8	11.9	10.9	12.3
cphy23530_at	2560033	2559065	969	Cphy_1858	hypothetical protein	10.3	10.5	10.4	11
cphy23520_at	2559050	2558823	228	Cphy_1859	transcriptional regulator, XRE family	9.4	9.6	9.5	10.2
cphy23510_at	2558833	2557838	996	Cphy_1860	hypothetical protein	10.4	10.9	10.2	11
cphy23500_at	2557453	2556776	678	Cphy_1861	two component transcriptional regulator, winged helix family	9.4	10.5	9.4	10.8
cphy23490_at	2556783	2555734	1050	Cphy_1862	integral membrane sensor signal transduction histidine kinase	10.6	11.8	10.8	12.2
cphy23480_at	2555610	2555065	546	Cphy_1863	CDP-alcohol phosphatidyltransferase	10	11.2	10.2	11.7
cphy23460_at	2554522	2553908	615	Cphy_1864	transcriptional regulator, TetR family	8.4	9.4	8.4	9.3
cphy23450_at	2553904	2553230	675	Cphy_1865	NADPH-dependent FMN reductase	8.1	9.1	8.1	9
cphy23440_at	2553040	2551841	1200	Cphy_1866	hypothetical protein	9.8	10.3	9.9	10.1
cphy23430_at	2551678	2550239	1440	Cphy_1867	hypothetical protein	13.7	13.9	13.7	13.9
cphy23420_at	2548382	2550028	1647	Cphy_1868	FAD-dependent pyridine nucleotide-disulphide oxidoreductase	8.5	8.6	8.3	9.4
cphy23410_at	2548006	2548359	354	Cphy_1869	Rhodanese domain protein	6.6	6.5	6.4	7.5
cphy23400_at	2547562	2547092	471	Cphy_1870	hypothetical protein	11.4	11.1	11.1	10.5
cphy23390_at	2546967	2546407	561	Cphy_1871	metallophosphoesterase	12	11.7	11.9	11.1
cphy23380_at	2546248	2545289	960	Cphy_1872	Putative homoserine kinase type II (protein kinase fold)-like protein	11.8	11.6	11.7	11.3
cphy23370_at	2545065	2541790	3276	Cphy_1873	Carbohydrate binding family 6	8.2	8.8	8	9
cphy23360_at	2541694	2539421	2274	Cphy_1874	Kojibiose phosphorylase	7.1	7.1	6.9	7.5
cphy23350_at	2539315	2538668	648	Cphy_1875	beta-phosphoglucomutase	7	6.8	6.6	7
cphy23340_at	2538331	2537294	1038	Cphy_1876	transcriptional regulator, LacI family	6.1	6.2	5.9	6.3
cphy23330_at	2537240	2534847	2394	Cphy_1877	glycoside hydrolase family 31	7.5	7.9	7.3	8
cphy23320_at	2534785	2532632	2154	Cphy_1878	methyl-accepting chemotaxis sensory transducer	8.2	8.7	8.3	8.8
cphy23310_at	2532351	2531038	1314	Cphy_1879	extracellular solute-binding protein family 1	11.4	11.2	11.4	11
cphy23300_at	2530710	2529322	1389	Cphy_1880	Fructose-bisphosphate aldolase	9.4	9.6	9.7	9.7
cphy23290_at	2529322	2528042	1281	Cphy_1881	binding-protein-dependent transport systems inner membrane component	8.9	9.1	8.9	9.1
cphy23280_at	2527946	2523714	4233	Cphy_1882	Parallel beta-helix repeat	9.4	9.9	9.3	9.7
cphy23270_at	2523450	2522395	1056	Cphy_1883	transcriptional regulator, LacI family	12.6	12.9	12.5	12.9
cphy23260_at	2522277	2521321	957	Cphy_1884	dihydrouridine synthase DuS	12.4	12.6	12.4	12.6
cphy23250_at	2521208	2520600	609	Cphy_1885	hypothetical protein	11.6	12.1	11.8	11.9
cphy23240_at	2519957	2518050	1908	Cphy_1886	Peptidoglycan-binding domain 1 protein	14.6	14.5	14.6	14.3
cphy23230_at	2517828	2515216	2613	Cphy_1887	hypothetical protein	9.9	9.4	9.4	9.4
cphy23220_at	2514652	2512802	1851	Cphy_1888	hypothetical protein	9.8	10.1	9.5	10.1
cphy23210_at	2511284	2512279	996	Cphy_1889	Ig domain protein group 2 domain protein	11.1	10.7	11.1	11.2
cphy23200_at	2510880	2510362	519	Cphy_1890	hypothetical protein	9.2	6.6	7	6.6
cphy23190_at	2510357	2509365	993	Cphy_1891	PT repeat-containing protein	9.5	6.8	7.3	6.5
cphy23180_at	2509277	2507949	1329	Cphy_1892	Monogalactosyldiacylglycerol synthase	12	11.7	11.9	11.3
cphy23170_at	2507968	2507324	645	Cphy_1893	protein of unknown function DUF205	10.9	10.4	11	10
cphy23160_at	2507105	2506533	573	Cphy_1894	cyclase family protein	13.4	13.3	13.6	13.3
cphy23150_at	2506517	2506128	390	Cphy_1895	hemerythrin-like metal-binding protein	11.8	11.8	12	11.7
cphy23130_at	2505304	2505083	222	Cphy_1896	FAD dependent oxidoreductase	11.3	11.8	10.9	11.5
cphy23120_at	2505031	2504651	381	Cphy_1897	hypothetical protein	11.1	11.6	10.7	11.3
cphy23110_at	2504576	2504406	171	Cphy_1898	hypothetical protein	10.3	10.8	10.2	10.4
cphy23100_at	2504347	2503583	765	Cphy_1899	4Fe-4S ferredoxin iron-sulfur binding domain protein	11.1	11.6	10.8	11.3
cphy23090_at	2502925	2503491	567	Cphy_1900	Phosphoglycerate mutase	9.8	11.1	9.7	10.9
cphy23080_at	2502418	2501906	513	Cphy_1901	GCN5-related N-acetyltransferase	12	12.7	11.7	12.7
cphy23060_at	2501866	2500988	879	Cphy_1902	transcriptional regulator, LysR family	11.3	11.9	11.1	11.9
cphy23070_at	2500431	2500991	561	Cphy_1903	Chromate transporter	9.5	10.5	9	10.3
cphy23050_at	2499823	2500434	612	Cphy_1904	Chromate transporter	8.7	9.8	8.4	9.5
cphy23040_at	2499572	2498931	642	Cphy_1905	protein of unknown function DUF1121	11.7	12.1	11.7	12.3
cphy23030_at	2498739	2497819	921	Cphy_1906	Domain of unknown function DUF1848	11.3	11.6	11.1	11.6
cphy23020_at	2497579	2496170	1410	Cphy_1907	major facilitator superfamily MFS_1	11.3	11.8	11.4	11.9
cphy23010_at	2493866	2495794	1929	Cphy_1908	membrane protein-like protein	8.3	9.2	8.5	9.4
cphy23000_at	2491774	2493852	2079	Cphy_1909	hypothetical protein	6.2	7.3	6.2	7
cphy22990_at	2491549	2490926	624	Cphy_1910	transcriptional regulator, TetR family	12.3	13	12.2	13
cphy22970_at	2490635	2488779	1857	Cphy_1911	hypothetical protein	8.9	9.1	9.3	9.8
cphy22960_at	2488600	2486987	1614	Cphy_1912	apolipoprotein N-acyltransferase	7.2	7	7.3	7.4
cphy22950_at	2486740	2486456	285	Cphy_1913	hypothetical protein	11.1	11.3	11.4	11
cphy22940_at	2486463	2485567	897	Cphy_1914	hypothetical protein	11.3	11.2	11.3	10.9
cphy22930_at	2485426	2483099	2328	Cphy_1915	transcriptional regulator, AraC family	12.8	12.7	13	12.8
cphy22920_at	2482777	2481815	963	Cphy_1916	binding-protein-dependent transport systems inner membrane component	6.8	8.1	6.8	8.1
cphy22910_at	2481802	2480885	918	Cphy_1917	binding-protein-dependent transport systems inner membrane component	6.1	7.3	5.9	7.2
cphy22900_at	2480827	2479154	1674	Cphy_1918	extracellular solute-binding protein family 1	8.5	10.1	8.3	10.5
cphy22890_at	2478516	2477479	1038	Cphy_1919	glycosyl hydrolase family 88	8.7	9.6	8.4	9.5
cphy22880_at	2477363	2475195	2169	Cphy_1920	hypothetical protein	8.3	8.9	8.1	8.8
cphy22870_at	2475094	2474849	246	Cphy_1921	hypothetical protein	6.7	7.4	6.8	7.3
cphy22860_at	2474467	2472905	1563	Cphy_1922	ABC transporter related	8.9	8.9	8.9	9.5
cphy22840_at	2472224	2471184	1041	Cphy_1923	D-isomer specific 2-hydroxyacid dehydrogenase NAD-binding	13.9	13.4	13.5	13
cphy22830_at	2471169	2470783	387	Cphy_1924	Desulfoferrodoxin ferrous iron-binding region	13.1	13	12.9	12.7
cphy22810_at	2469228	2470370	1143	Cphy_1925	sodium ion-translocating decarboxylase, beta subunit	12.7	12.5	12.6	12
cphy22770_at	2468030	2466738	1293	Cphy_1927	H(+)-transporting two-sector ATPase	12.7	13	12.7	12.6
cphy22760_at	2466661	2465990	672	Cphy_1928	TrkA-N domain protein	11.8	12.1	11.8	11.6
cphy22730_at	2462875	2465268	2394	Cphy_1929	glycosyltransferase 36	12.2	12.6	12.7	12
cphy22720_at	2462561	2461809	753	Cphy_1930	toxin secretion/phage lysis holin	8.2	7.4	9.2	8.2
cphy22710_at	2460482	2461705	1224	Cphy_1931	Argininosuccinate synthase	8.7	8.3	7.2	8.4
cphy22700_at	2460221	2459553	669	Cphy_1932	phosphatase	12	12	12	12.2
cphy22690_at	2459437	2458844	594	Cphy_1933	maf protein	11.4	11.4	11.2	11.5
cphy22680_at	2456805	2458736	1932	Cphy_1934	alpha amylase catalytic region	12.1	11.4	12	11.4
cphy22670_at	2455338	2456723	1386	Cphy_1935	sugar (Glycoside-Pentoside-Hexuronide) transporter	11.4	10.7	11.2	10.6
cphy22660_at	2452882	2455338	2457	Cphy_1936	glycoside hydrolase clan GH-D	10.4	9.9	10	9.5
cphy22650_at	2451602	2452885	1284	Cphy_1937	glycoside hydrolase family 1	11.2	11	10.8	10.8
cphy22630_at	2451120	2451320	201	Cphy_1938	cold-shock DNA-binding domain protein	12.9	12.6	13.4	13.6
cphy22610_at	2450457	2450287	171	Cphy_1939	hypothetical protein	6.4	6.7	6.5	6.6
cphy22590_at	2449879	2449151	729	Cphy_1940	SCP-like extracellular	11.5	11.7	11.3	11.3
cphy22580_at	2448847	2448140	708	Cphy_1941	phospholipid/glycerol acyltransferase	11.6	11.5	11.5	11.1
cphy22570_at	2448025	2447627	399	Cphy_1942	hypothetical protein	11.1	10.7	11.1	10.3
cphy22560_at	2446191	2447585	1395	Cphy_1943	Chitinase	12.6	11.9	12.2	11.1
cphy22530_at	2444878	2445447	570	Cphy_1944	hypothetical protein	6.1	8	7	7.7
cphy22520_at	2444747	2444436	312	Cphy_1945	hypothetical protein	8.5	8.5	9.4	8.6
cphy22510_at	2444283	2443930	354	Cphy_1946	hypothetical protein	6.5	6.7	6.6	6.2
cphy22500_at	2443441	2443848	408	Cphy_1947	hypothetical protein	6	5.7	6	5.2
cphy22490_at	2442781	2441741	1041	Cphy_1948	N-acetyl-gamma-glutamyl-phosphate reductase	7.6	7.4	6.3	7.3
cphy22480_at	2441593	2440373	1221	Cphy_1949	arginine biosynthesis bifunctional protein ArgJ	8.2	8	7	8.2
cphy22470_at	2440273	2439371	903	Cphy_1950	acetylglutamate kinase	7.9	8.1	7.4	8.3
cphy22460_at	2439368	2438172	1197	Cphy_1951	acetylornithine and succinylornithine aminotransferase	7.7	8	7.1	7.9
cphy22450_at	2437812	2437375	438	Cphy_1952	protein of unknown function DUF606	8.8	7.4	7.4	7.5
cphy22440_at	2437211	2436495	717	Cphy_1953	competence protein ComEA helix-hairpin-helix repeat protein	13.7	13.3	13.6	13.1
cphy22430_at	2436408	2435719	690	Cphy_1954	two component transcriptional regulator, winged helix family	13.8	13.3	13.6	13.1
cphy22420_at	2435690	2434308	1383	Cphy_1955	integral membrane sensor signal transduction histidine kinase	13	12.4	13.1	12.3
cphy22410_at	2434256	2433327	930	Cphy_1956	hypothetical protein	13.4	12.8	13.4	12.8
cphy22380_at	2432708	2430018	2691	Cphy_1957	DNA internalization-related competence protein ComEC/Rec2	7.6	6.9	8.3	7.2
cphy22370_at	2429514	2428582	933	Cphy_1958	Mg2 transporter protein CorA family protein	10.6	11.2	10.7	11.2
cphy22360_at	2428427	2427363	1065	Cphy_1959	hypothetical protein	13.1	13.3	13.1	13.6
cphy22350_at	2427379	2426756	624	Cphy_1960	CDP-alcohol phosphatidyltransferase	12.4	12.8	12.7	13.1
cphy22340_at	2426591	2425725	867	Cphy_1961	phosphatidylserine decarboxylase-related	11.3	11.8	11.8	12.5
cphy22330_at	2425680	2424703	978	Cphy_1962	DNA polymerase III, delta subunit	11.6	12.3	12.2	12.9
cphy22320_at	2424309	2423998	312	Cphy_1963	transcriptional regulator, PadR-like family	10.3	12.1	10.3	11.1
cphy22310_at	2423918	2422950	969	Cphy_1964	hypothetical protein	10.7	12.7	10.9	11.5
cphy22300_at	2422837	2421467	1371	Cphy_1965	membrane protein-like protein	10.2	12.4	10.4	11.3
cphy22280_at	2420329	2420976	648	Cphy_1966	Methyltransferase type 11	11.2	10.9	10.9	10.4
cphy22270_at	2419780	2418974	807	Cphy_1967	transcriptional regulator, XRE family	10.1	10.4	10.2	10.7
cphy22260_at	2418578	2417037	1542	Cphy_1968	von Willebrand factor type A	13	12.9	12.9	13
cphy22250_at	2417024	2416374	651	Cphy_1969	hypothetical protein	13.1	13.1	13.2	13.3
cphy22240_at	2416377	2415277	1101	Cphy_1970	hypothetical protein	12.5	12.6	12.7	12.8
cphy22230_at	2415105	2413999	1107	Cphy_1971	toxic anion resistance family protein	12.9	12.8	12.9	13
cphy22220_at	2412929	2413855	927	Cphy_1972	protein of unknown function DUF362	7.9	6.9	7.2	6.9
cphy22210_at	2412739	2412170	570	Cphy_1973	ThiJ/PfpI domain protein	10.8	11.2	11	11.4
cphy22200_at	2412149	2411598	552	Cphy_1974	nitroreductase	10.2	10.5	10.2	10.5
cphy22190_at	2411134	2408942	2193	Cphy_1975	Ig domain protein group 2 domain protein	12.3	12.6	12.3	12.3
cphy22180_at	2407008	2408744	1737	Cphy_1976	methyl-accepting chemotaxis sensory transducer	12.7	11.7	12.7	12.7
cphy22160_at	2405776	2406441	666	Cphy_1977	ABC transporter related	6.9	7.6	6.9	8.3
cphy22150_at	2404416	2405771	1356	Cphy_1978	protein of unknown function DUF214	6.5	7.1	6.7	7.8
cphy22140_at	2403443	2403865	423	Cphy_1979	transcriptional regulator, MarR family	7.6	8.4	7.3	8.3
cphy22130_at	2401171	2403432	2262	Cphy_1980	ABC transporter related	9	9.9	8.5	9.6
cphy22110_at	2400544	2399648	897	Cphy_1981	5'-nucleotidase	11.1	10.9	11.2	10.6
cphy22090_at	2399260	2398469	792	Cphy_1982	hypothetical protein	6.4	6.6	6.4	7
cphy22080_at	2398251	2397256	996	Cphy_1983	hypothetical protein	6.5	6.9	6.5	7.4
cphy22070_at	2397182	2396295	888	Cphy_1984	ABC transporter related	7.9	8.4	7.9	8.6
cphy22060_at	2396292	2395528	765	Cphy_1985	hypothetical protein	6.8	7.3	6.7	7.4
cphy22040_at	2395140	2394418	723	Cphy_1986	two component transcriptional regulator, winged helix family	8.8	9.3	8.6	9.2
cphy22030_at	2394421	2393015	1407	Cphy_1987	integral membrane sensor signal transduction histidine kinase	9.8	10.3	9.6	10.1
cphy22020_at	2392506	2391442	1065	Cphy_1988	hypothetical protein	12.6	12.8	12.4	12.7
cphy22010_at	2391392	2391090	303	Cphy_1989	hypothetical protein	12.3	12.4	12.3	12.3
cphy22000_at	2390936	2389905	1032	Cphy_1990	hypothetical protein	11.9	12.1	12	12
cphy21990_at	2389762	2388965	798	Cphy_1991	hypothetical protein	11.7	11.8	11.8	11.5
cphy21970_at	2388679	2388449	231	Cphy_1992	hypothetical protein	12.5	12.3	12.4	11.9
cphy21960_at	2388430	2388251	180	Cphy_1993	hypothetical protein	11.5	11.5	11.5	11
cphy21950_at	2387980	2386592	1389	Cphy_1994	Radical SAM domain protein	11.9	11.9	11.9	11.5
cphy21940_at	2386614	2384539	2076	Cphy_1995	hypothetical protein	11.4	11.4	11.5	11.1
cphy21930_at	2384328	2383411	918	Cphy_1996	binding-protein-dependent transport systems inner membrane component	11.5	11.4	10.8	10.4
cphy21920_at	2383395	2382349	1047	Cphy_1997	binding-protein-dependent transport systems inner membrane component	10.8	10.6	10	9.6
cphy21910_at	2382332	2381331	1002	Cphy_1998	oligopeptide/dipeptide ABC transporter, ATPase subunit	10.9	10.7	10.4	9.9
cphy21900_at	2381338	2380349	990	Cphy_1999	oligopeptide/dipeptide ABC transporter, ATPase subunit	11.6	11.5	11.2	10.7
cphy21890_at	2380077	2378425	1653	Cphy_2000	extracellular solute-binding protein family 5	12.2	12	11.9	11.6
cphy21880_at	2377933	2376389	1545	Cphy_2001	DEAD/DEAH box helicase domain protein	11.7	11.9	11.8	12
cphy21870_at	2376243	2375947	297	Cphy_2002	YCII-related	9.4	9.9	9.8	10.2
cphy21860_at	2374889	2375863	975	Cphy_2003	NLP/P60 protein	10.1	10.3	9.8	9.6
cphy21850_at	2374488	2373151	1338	Cphy_2004	hypothetical protein	9.8	9.9	9.9	9.7
cphy21840_at	2372306	2372749	444	Cphy_2005	large conductance mechanosensitive channel protein	12	12.2	12.2	12.2
cphy21830_at	2372095	2370644	1452	Cphy_2006	DEAD/DEAH box helicase domain protein	10.9	11.6	11.1	11.5
cphy21820_at	2370159	2368570	1590	Cphy_2007	two component transcriptional regulator, AraC family	10.7	10.8	10.7	10.6
cphy21810_at	2368466	2366802	1665	Cphy_2008	multi-sensor signal transduction histidine kinase	10.4	10.3	10.4	10.2
cphy21800_at	2366774	2365797	978	Cphy_2009	periplasmic binding protein/LacI transcriptional regulator	10.5	10.5	10.5	10.4
cphy21790_at	2365649	2364156	1494	Cphy_2010	ABC transporter related	6.4	6	6.5	6.5
cphy21780_at	2364141	2363155	987	Cphy_2011	Monosaccharide-transporting ATPase	7.9	7.4	7.7	7.9
cphy21770_at	2363007	2361937	1071	Cphy_2012	periplasmic binding protein/LacI transcriptional regulator	7.8	7.9	7.8	8.4
cphy21760_at	2361268	2360006	1263	Cphy_2013	proteinase inhibitor I4 serpin	12.1	12.6	11.7	13.1
cphy21750_at	2359950	2358688	1263	Cphy_2014	proteinase inhibitor I4 serpin	12.5	13	11.9	13.3
cphy21720_at	2357950	2356889	1062	Cphy_2015	hypothetical protein	13.1	12.3	13.2	12.6
cphy21710_at	2356862	2356614	249	Cphy_2016	hypothetical protein	12.6	11.7	12.9	12.1
cphy21700_at	2356561	2356340	222	Cphy_2017	hypothetical protein	13.2	12.5	13.4	12.9
cphy21690_at	2355813	2355478	336	Cphy_2018	transcriptional regulator, PadR-like family	10.3	9.3	10.8	10.6
cphy21680_at	2355351	2354836	516	Cphy_2019	GAF domain protein	9.9	9.2	10.5	10.6
cphy21660_at	2353774	2352206	1569	Cphy_2020	ABC transporter related	9.9	9.5	10.4	10.5
cphy21650_at	2351878	2351336	543	Cphy_2021	hypothetical protein	11.7	11.2	11.9	11.8
cphy21640_at	2351244	2350426	819	Cphy_2022	8-oxoguanine DNA glycosylase domain protein	12.4	11.7	12.4	12.4
cphy21630_at	2348349	2350325	1977	Cphy_2023	band 7 protein	10.7	8	8.5	7.9
cphy21620_at	2347844	2347443	402	Cphy_2024	hypothetical protein	11.5	10.7	11.5	11.3
cphy21610_at	2347178	2345256	1923	Cphy_2025	glycoside hydrolase family 2 TIM barrel	11.6	10.6	11.7	11.1
cphy21600_at	2345275	2344295	981	Cphy_2026	glycoside hydrolase family 42 domain 5 loop region	12.5	11.4	12.5	12
cphy21590_at	2344037	2343024	1014	Cphy_2027	aldo/keto reductase	12.4	11.5	12.5	12.2
cphy21580_at	2342825	2341329	1497	Cphy_2028	glycoside hydrolase family 43	11.7	10.9	11.8	11.6
cphy21560_at	2341019	2338848	2172	Cphy_2029	hypothetical protein	12.8	12.1	12.9	12.9
cphy21550_at	2338373	2337597	777	Cphy_2030	transcriptional regulator, DeoR family	8.3	8.1	8.7	11.6
cphy21540_at	2337490	2336867	624	Cphy_2031	class II aldolase/adducin family protein	7.9	7.5	8.3	11
cphy21530_at	2336747	2335887	861	Cphy_2032	inosine guanosine and xanthosine phosphorylase family	8.6	8.3	8.7	11.8
cphy21520_at	2335720	2334656	1065	Cphy_2033	translation initiation factor, aIF-2BI family	9.1	9.1	9.3	12.6
cphy21510_at	2334330	2333119	1212	Cphy_2034	basic membrane lipoprotein	9.4	9	9.1	12.1
cphy21500_at	2332866	2331322	1545	Cphy_2035	ABC transporter related	8.2	8.2	8	11.2
cphy21490_at	2331332	2330121	1212	Cphy_2036	inner-membrane translocator	8	8	8	10.9
cphy21480_at	2330130	2329171	960	Cphy_2037	inner-membrane translocator	8.8	8.4	8.6	10.7
[truncated: 2,319 more rows]
